# Supplementary material for: RUNX1 contributes to the mesenchymal subtype of glioblastoma in a TGFβ pathway-dependent manner
Source: Cell Death Dis. 2019 Nov 21;10(12):877. doi: 10.1038/s41419-019-2108-x (PMC6872557; doi:10.1038/s41419-019-2108-x)
Supplement: Supplementary file 26 — Table S1 [file 41419_2019_2108_MOESM26_ESM.xlsx]

## Sheet: Clinical data
Clinical data
NO.	ID	EGFRvIII	EGFR_TAF(transcript allelic fraction)	TCGA subtype	Batch	Gender	Age	Histology	Grade	OS	Censor	Radio	Chemo	IDH1-DNA	IDH2-DNA	TP53	PTEN	IDH1-R132	IDH2-R172	IDH	MGMT
N33	CGGA_1343	N	N	Classical	1	M	34	rGBM	4	108	1	0	1	0	0	0	0	0	0	0	1
N9	CGGA_1218	N	N	Mesenchymal	1	M	54	sGBM	4	240	0	1	1	0	0	0	0	0	0	0	0

## Sheet: RNA seq-1
N9 FPKM	Symbol	TBD220C FPKM	Symbol	U251 FPKM	Symbol	N33 FPKM	Symbol	TBD207FPKM	Symbol	TBD220 FPKM	Symbol
2.2	A1BG	2.49	A1BG	1.43	A1BG	0.36	A1BG	2.29	A1BG	5.64	A1BG
0.04	NAT2	0.08	NAT2	2.94	ADA	17.98	ADA	0.13	NAT2	0.13	NAT2
12.84	ADA	3.83	ADA	80.69	CDH2	48.51	CDH2	5.01	ADA	4.71	ADA
66.28	CDH2	58.01	CDH2	7.54	AKT3	6.83	AKT3	39.98	CDH2	41.11	CDH2
13.73	AKT3	6.44	AKT3	5.87	MED6	5.12	MED6	4.19	AKT3	8.44	AKT3
12.48	MED6	9.35	MED6	0.02	NR2E3	0.1	NR2E3	6.02	MED6	7.26	MED6
0.32	NAALAD2	0.05	NR2E3	0.06	NAALAD2	0.32	NAALAD2	0.25	NR2E3	0.06	NR2E3
1.59	DDTL	0.27	NAALAD2	1.45	DDTL	3.7	DDTL	0.23	NAALAD2	0.25	NAALAD2
0.12	SIGLEC14	2.4	DDTL	0.14	SIGLEC14	0.05	NAALADL1	1.66	DDTL	2.43	DDTL
27.49	ACOT8	0.3	NAALADL1	21.52	ACOT8	0.24	SIGLEC14	0.3	NAALADL1	0.88	NAALADL1
10.27	ABI1	5.46	SIGLEC14	7.65	ABI1	30.5	ACOT8	8.27	SIGLEC14	4.91	SIGLEC14
61.54	GNPDA1	19.84	ACOT8	32.93	GNPDA1	3.97	ABI1		ACOT8	14.46	ACOT8
0.28	KCNE3	21.52	ABI1	0.21	KCNE3	14.42	GNPDA1	15.54	ABI1	16.4	ABI1
9.45	ZBTB33	47	GNPDA1	2.82	ZBTB33	0.49	KCNE3	36.16	GNPDA1	29.31	GNPDA1
23.94	TANK	5.73	KCNE3	0.05	CDH3	2.56	ZBTB33	4.17	KCNE3	8.18	KCNE3
18.87	POM121C	7.11	ZBTB33	4.81	TANK	0.25	CDH3	5.49	ZBTB33	6.54	ZBTB33
5.14	ZSCAN30	0.3	CDH3	33.42	POM121C	7.11	TANK	0.69	CDH3	0.32	CDH3
25.62	SRA1	21.63	TANK	1.68	ZSCAN30	13.89	POM121C	15.7	TANK	23.7	TANK
1.75	TMEM170B	13.15	POM121C	28.66	SRA1	2.67	ZSCAN30	25.87	POM121C	61.5	POM121C
0.52	ZGLP1	8.5	ZSCAN30	1.15	TMEM170B	64.22	SRA1	6.17	ZSCAN30	8.84	ZSCAN30
1.86	LOC100126447	35.34	SRA1	0.41	ZGLP1	0.18	TMEM170B	37.24	SRA1	31.33	SRA1
11.79	C8orf88	3.47	TMEM170B	8.45	LOC100126447	1.04	ZGLP1	2.31	TMEM170B	5.08	TMEM170B
1.22	FAM229A	2.42	ZGLP1	0.04	C10orf131	1.47	LOC100126447	2.77	ZGLP1	4.2	ZGLP1
2.48	LOC100128108	2.3	LOC100126447	5.31	C8orf88	0.12	C10orf131	1.94	LOC100126447	33.48	LOC100126447
3.53	C19orf71	0.09	C10orf131	4.47	FAM229A	7.69	C8orf88	0.1	C10orf131	0.05	C10orf131
147.87	OST4	6.44	C8orf88	0.26	LOC100128108	14.19	FAM229A	2.68	C8orf88	3.62	C8orf88
3.83	ZBTB42	3.56	FAM229A	6.88	C19orf71	0.1	LOC100128108	4.95	FAM229A	5.21	FAM229A
0.8	LOC100128988	3.27	LOC100128108	194.14	OST4	0.04	TRAPPC3L	2.7	LOC100128108	1.13	LOC100128108
0.08	KHDC1L	0.04	CTAGE4	1.77	ZBTB42	5.14	C19orf71	0.06	HGC6.3	0.06	HGC6.3
8.46	SMIM10L1	6.31	C19orf71	0.53	LOC100128988	307.55	OST4	0.06	C20orf78	0.1	TRAPPC3L
0.14	C9orf92	199.94	OST4	0.15	KHDC1L	4.86	ZBTB42	0.11	CTAGE4	0.05	CTAGE4
0.43	MKRN2OS	2.39	ZBTB42	5.65	SMIM10L1	0.38	LOC100128988	8.29	C19orf71	10.04	C19orf71
2.1	ZNF730	0.83	LOC100128988	0.27	FAM106CP	0.1	LOC100129083	272.7	OST4	178.13	OST4
0.05	FAM47E	0.27	LOC100129083	0.44	MKRN2OS	0.46	KHDC1L	3.43	ZBTB42	2.62	ZBTB42
0.05	CCDC152	0.08	KHDC1L	0.25	ZNF730	0.06	CXorf51A	1.57	LOC100128988	1.66	LOC100128988
0.03	COL4A2-AS2	7.23	SMIM10L1	0.32	FAM47E	9.9	SMIM10L1	0.39	LOC100129083	0.25	LOC100129083
1.4	ZNF737	0.44	MKRN2OS	0.04	CCDC152	0.14	C9orf92	0.22	BTNL10	0.07	BTNL10
0.05	TMEM269	0.77	ZNF730	0.03	COL4A2-AS2	0.57	MKRN2OS	0.4	LOC100129307	0.18	KHDC1L
1.68	LOC100129940	1.74	FAM47E	0.56	ZNF737	0.06	ZNF730	5.67	SMIM10L1	0.71	LOC100129307
13.45	HDAC6	0.06	TCF24	0.43	LOC100129940	0.21	FAM47E	2.55	MKRN2OS	3.85	SMIM10L1
0.07	C17orf107	0.03	LOC100129697	20.44	HDAC6	0.05	CCDC152	0.06	TEX13C	2.19	MKRN2OS
0.21	TMEM262	1.71	CCDC152	0.74	HSFX2	0.45	ZNF737	0.51	ZNF730	0.43	ZNF730
0.19	LOC100130357	2.34	ZNF737	0.16	C17orf107	0.8	LOC100129940	1.17	FAM47E	0.05	TCF24
0.01	CXorf49	0.75	LOC100129940	0.39	TMEM262	18.19	HDAC6	0.04	TCF24	2.74	CCDC152
2.64	LOC100130451	24.61	HDAC6	0.26	LOC100130357	0.04	CCDC166	1.25	CCDC152	0.37	COL4A2-AS2
0.1	TMEM221	0.28	C8orf89	0.01	CXorf49	0.02	C17orf107	0.07	COL4A2-AS2	2.86	ZNF737
0.08	LOC100130705	0.18	C17orf107	1.49	LOC100130451	0.55	LOC100130357	2.64	ZNF737	0.29	LOC100129924
0.11	LRRC70	1.04	LOC100130357	0.2	TMEM221	0.12	LOC100130370	0.11	LOC100129924	2.47	LOC100129940
0.33	LRRC69	0.03	CXorf49	0.72	LOC100130705	1.1	LOC100130451	2.34	LOC100129940	28.51	HDAC6
0.04	SBK3	0.38	LOC100130370	0.02	LRRC70	1.72	TMEM221	30.69	HDAC6	1.18	C17orf107
0.09	LOC100130880	5.43	LOC100130451	0.07	LRRC69	0.17	LOC100130520	0.1	C8orf89	0.6	TMEM262
2.54	TSTD3	2.82	TMEM221	0.04	SBK3	0.73	LOC100130705	0.21	C17orf107	1.1	LOC100130357
0.06	SMIM6	1.48	LOC100130520	1.53	TSTD3	0.17	LRRC70	1.22	LOC100130357	0.02	CXorf49
1.28	SYCE1L	0.09	C10orf142	0.06	SMIM6	0.07	LRRC69	0.01	CXorf49	0.15	LOC100130370
0.68	C6orf99	0.12	PRR32	0.28	SYCE1L	0.15	SBK3	0.45	LOC100130370	8.21	LOC100130451
6.21	ZNF316	5.27	LOC100130705	1.95	C6orf99	2.23	TSTD3	7.76	LOC100130451	2.91	TMEM221
0.71	DPP9-AS1	0.11	LRRC70	7.42	ZNF316	0.79	SYCE1L	3.01	TMEM221	2.77	LOC100130520
0.05	LOC100131107	0.24	LRRC69	0.63	DPP9-AS1	5.74	C6orf99	1.18	LOC100130520	0.05	PRR32
3.69	TSTD1	0.04	SBK3	11.57	TSTD1	0.03	C7orf72	0.1	C10orf142	1.5	LOC100130705
2.23	NEMP2	2.21	TSTD3	1.81	NEMP2	8.05	ZNF316	5.96	LOC100130705	0.29	LRRC70
0.06	ANKRD63	0.43	SMIM6	0.01	ANKRD63	0.19	DPP9-AS1	0.12	LRRC70	0.55	LRRC69
1.46	C11orf91	1.53	SYCE1L	0.38	C11orf91	0.11	TSTD1	0.17	LRRC69	3.77	TSTD3
0.49	SP9	1.03	C6orf99	0.3	SP9	1.64	NEMP2	0.09	SBK3	0.14	SMIM6
0.04	ZNF705E	5.1	ZNF316	0.51	ARMCX4	0.06	ANKRD63	3.25	TSTD3	3.37	SYCE1L
4.95	ARMCX4	0.76	DPP9-AS1	77.45	PET100	1.85	C11orf91	0.34	SMIM6	9.86	C6orf99
61.13	PET100	2.02	TSTD1	0.61	ZNF717	0.1	SP9	3.03	SYCE1L	23.92	ZNF316
3.62	ZNF717	1.29	NEMP2	5.25	FAM196B	0.07	ZNF705E	1.72	C6orf99	2.43	DPP9-AS1
14.37	FAM196B	2	ANKRD63	0.09	FOXO6	1.23	ARMCX4	7.56	ZNF316	0.14	LOC100131107
0.29	FOXO6	0.17	C11orf91	4.28	NPIPB5	125.08	PET100	1.58	DPP9-AS1	7.97	TSTD1
1.75	NPIPB5	4.58	SP9	6.31	NBPF10	3.38	ZNF717	0.26	LOC100131107	0.91	NEMP2
1.82	KRTAP4-9	0.09	ZNF705E	4.18	DPH3P1	1.01	FAM196B	1.21	TSTD1	0.43	ANKRD63
0.17	FAM157B	1.65	ARMCX4	0.05	FAM159B	1.06	FOXO6	0.69	NEMP2	0.37	SP9
7.97	NBPF10	82.39	PET100	0.01	CXorf49B	2.44	NPIPB5	2.24	ANKRD63	0.18	CD300LD
0.9	KRTAP4-7	3.21	ZNF717	0.16	FAM25G	0.26	NBPF10	0.44	C11orf91	0.15	ZNF705E
3.59	DPH3P1	0.34	FAM196B	1.15	GOLGA6L3	2.06	DPH3P1	7.37	SP9	1.28	ARMCX4
0.01	CXorf49B	1.37	FOXO6	1.22	CD24	0.06	CXorf51B	1.62	ARMCX4	64.83	PET100
1.16	GOLGA6L3	0.03	LOC100132146	19.06	TEN1	0.16	FAM25G	57.95	PET100	3.26	ZNF717
118.95	CD24	13.11	NPIPB5	5.37	UPK3BL	5.48	CD24	3.75	ZNF717	0.22	FAM196B
10.98	TEN1	2.36	NBPF10	7.19	JMJD7	26.5	TEN1	0.37	FAM196B	2.41	FOXO6
6.48	UPK3BL	0.33	LOC100132813	1.86	PLA2G4B	17.35	UPK3BL	2.4	FOXO6	45.52	NPIPB5
5.54	JMJD7	1.99	DPH3P1	17.79	HDAC5	12.54	JMJD7	0.12	LOC100132146	1.04	FAM157B
14.24	HDAC5	0.11	FAM159B	0.3	LOC100144595	6.74	PLA2G4B	38.53	NPIPB5	5.7	NBPF10
0.45	LOC100144595	0.03	CXorf49B	0.76	KLLN	15.09	HDAC5	0.2	FAM157B	0.62	LOC100132813
0.33	KLLN	0.24	GOLGA6L3	13.67	PDCD6IP	0.04	C17orf99	1.56	NBPF10	6.19	DPH3P1
25.86	PDCD6IP	16.04	CD24	64.19	PDCD6	0.59	LOC100144595	0.12	CLDN24	0.02	CXorf49B
77.52	PDCD6	0.03	KCNJ18	0.38	SRRM5	0.21	KLLN	0.33	LOC100132813	1.28	GOLGA6L3
0.32	BCL2L10	19.23	TEN1	5.36	EPOP	13.63	PDCD6IP	4.54	DPH3P1	0.13	LOC100133267
0.37	SRRM5	39.62	UPK3BL	5.2	BCL2L11	48.69	PDCD6	0.17	FAM159B	0.56	FAM231B
4.16	EPOP	8.81	JMJD7	105.03	TOMM6	0.04	BCL2L10	0.01	CXorf49B	6.51	CD24
3.69	BCL2L11	7.99	PLA2G4B	8.35	SH2B3	0.28	SRRM5	1.86	GOLGA6L3	14.03	TEN1
73.69	TOMM6	13.14	HDAC5	0.06	C2CD4D	4.54	EPOP	0.13	LOC100133267	46.07	UPK3BL
127.29	SH2B3	0.14	CTAGE8	52.52	CDH4	6.36	BCL2L11	0.21	FAM231B	6.15	JMJD7
7.07	CDH4	0.79	LOC100144595	8.95	GNE	124.47	TOMM6	13.24	CD24	3.23	PLA2G4B
18.49	GNE	0.53	KLLN	2.72	FRAT1	20.87	SH2B3	0.05	LOC100134391	22.68	HDAC5
0.99	HCN4	26.93	PDCD6IP	21.32	TROAP	0.62	C2CD4D	20.98	TEN1	0.26	C17orf99
0.72	FRAT1	74.67	PDCD6	21.29	MED16	22.89	CDH4	41.33	UPK3BL	0.39	CTAGE8
13.93	TROAP	0.04	BCL2L10	5.76	PIGK	8.28	GNE	8.31	JMJD7	2.19	LOC100144595
19.64	MED16	0.62	SRRM5	0.02	ARHGEF33	0.67	FRAT1	2.13	PLA2G4B	0.45	KLLN
10.65	PIGK	2.63	EPOP	2.17	MEF2B	40.26	TROAP	17.67	HDAC5	30.78	PDCD6IP
0.01	ARHGEF33	2.83	BCL2L11	4.35	RASA4B	37.79	MED16	0.05	C17orf99	36.03	PDCD6
1.91	MEF2B	91.76	TOMM6	21.89	CMC4	6.59	PIGK	0.1	CTAGE8	0.09	BCL2L10
5.08	RASA4B	13.06	SH2B3	0.49	LOC100287036	0.06	ERVV-2	1.39	LOC100144595	1.33	SRRM5
6.62	CMC4	0.06	C2CD4D	46.92	WASHC1	4.54	MEF2B	0.66	KLLN	0.06	ERICH4
3.15	LOC100287036	4.95	CDH4	0.01	USP17L11	17.18	RASA4B	25.35	PDCD6IP	2.85	C17orf96
48.59	WASHC1	7.09	GNE	0.01	USP17L12	32.64	CMC4	40.08	PDCD6	5.73	BCL2L11
1.18	SMKR1	0.2	HCN4	0.04	MANSC4	0.49	LOC100287036	0.04	BCL2L10	57.33	TOMM6
1.36	LOC100287896	0.29	INSL5	0.01	USP17L18	116.79	WASHC1	1.05	SRRM5	20.84	SH2B3
30.95	TIMM23	0.78	FRAT1	0.01	USP17L19	0.05	PRSS46	0.06	ERICH4	4.42	CDH4
5.91	NBPF20	3.57	TROAP	0.01	USP17L20	0.18	SMKR1	3.66	C17orf96	10.49	GNE
9.57	NPIPA5	24.56	MED16	0.01	USP17L21	0.77	LOC100287896	3.32	BCL2L11	0.04	HCN4
0.13	DUX4	6.74	PIGK	5.52	SMKR1	35.56	TIMM23	96.81	TOMM6	0.98	FRAT1
1.58	LIMS4	0.23	ARHGEF33	0.01	USP17L22	0.5	NBPF20	13.78	SH2B3	0.85	TROAP
0.19	TMEM239	3.54	MEF2B	1.99	LOC100287896	20.23	NPIPA5	0.23	C2CD4D	42.16	MED16
0.28	FRG2C	30.93	RASA4B	62.2	TIMM23	0.03	MTRNR2L7	7.26	CDH4	4.51	PIGK
0.08	CLDN34	17.5	CMC4	2.01	NBPF20	0.03	DUX4	7.47	GNE	0.17	ARHGEF33
1.7	GS1-259H13.2	0.29	LOC100287036	11.63	NPIPA5	0.12	LIMS4	0.32	HCN4	11.75	MEF2B
8.93	LOC100289561	99.99	WASHC1	0.03	DUX4	0.11	TMEM239	0.08	INSL5	41.75	RASA4B
2.11	ZNF605	0.48	SMKR1	0.56	LIMS4	0.16	CLDN34	0.73	FRAT1	5.21	CMC4
3.31	ZNF783	1.76	LOC100287896	0.15	TMEM239	4.86	GS1-259H13.2	4.78	TROAP	0.33	LOC100287036
1.75	ZNF587B	48.26	TIMM23	0.1	FRG2C	11.95	LOC100289561	43.44	MED16	143.38	WASH1
0.11	CDH5	2.1	NBPF20	0.06	GS1-259H13.2	0.67	ZNF605	3.72	PIGK	0.02	ZNF729
5.51	GPR75-ASB3	49.53	NPIPA5	9.2	LOC100289561	6.22	ZNF783	0.18	ARHGEF33	0.42	SMKR1
8.75	TMED7-TICAM2	0.09	ERVMER34-1	0.59	ZNF605	1.7	ZNF587B	9.38	MEF2B	0.6	LOC100287896
17.82	PET117	0.07	MTRNR2L7	3.81	ZNF783	0.48	C4B_2	39.05	RASA4B	0.19	TTC34
0.58	SPDYE2B	0.53	DUX4	2.55	ZNF587B	5.57	CDH5	11.96	CMC4	19.52	TIMM23
1.05	ANKRD61	0.38	LIMS4	0.8	CDH5	0.67	TMED7-TICAM2	0.14	LOC100287036	2.63	NBPF20
21.67	CHAF1A	0.16	TMEM239	1.66	GPR75-ASB3	11.58	PET117	129.33	WASH1	57.42	NPIPA5
40.97	PARP2	0.15	FRG2C	3.2	TMED7-TICAM2	0.07	SPDYE2B	0.05	MANSC4	0.06	ERVMER34-1
6.7	ZBED6	1.46	GS1-259H13.2	6.11	PET117	0.31	ANKRD61	0.06	PRSS46	0.11	MTRNR2L7
3.1	PARP3	10.11	LOC100289561	0.34	ANKRD61	7.7	SAP25	0.37	SMKR1	0.08	WI2-2373I1.2
0.37	CDH6	4.1	ZNF605	1.83	SAP25	13.69	CHAF1A	1.35	LOC100287896	0.16	DUX4
12.19	TOM1L1	5.56	ZNF783	0.02	TRPC5OS	13.91	PARP2	0.12	TTC34	0.54	LIMS4
11.72	HMGXB4	2.59	ZNF587B	21.28	CHAF1A	0.22	ZBED6	49.03	TIMM23	0.28	TMEM239
16.07	TOM1	1.36	C4B_2	8.54	PARP2	15.84	PARP3	1.86	NBPF20	0.56	FRG2C
0.14	SH2D3C	0.56	CDH5	2.86	ZBED6	6.27	CDH6	41.12	NPIPA5	6.01	GS1-259H13.2
0.15	SH2D3A	1.72	GPR75-ASB3	7.24	PARP3	5.23	HMGXB4	0.19	MTRNR2L7	37.91	LOC100289561
3.63	MAMLD1	7.32	PET117	1.02	CDH6	0.15	IGLL5	0.04	USP17L15	2.14	ZNF605
172.12	MTRNR2L1	0.79	SPDYE2B	9.57	TOM1L1	31.29	TOM1	0.08	WI2-2373I1.2	9.12	ZNF783
1135.02	MTRNR2L2	0.25	ANKRD61	4.52	HMGXB4	0.49	SH2D3C	0.36	DUX4	2.07	ZNF587B
2.29	MTRNR2L3	5.41	SAP25	14.76	TOM1	0.19	SH2D3A	0.4	LIMS4	2.49	C4B_2
1.05	MTRNR2L4	0.05	TRPC5OS	0.04	SH2D3C	2.23	MAMLD1	0.33	TMEM239	2.33	CDH5
0.26	MTRNR2L5	4.38	CHAF1A	0.12	SH2D3A	528.99	MTRNR2L1	0.5	FRG2C	3.71	GPR75-ASB3
39.29	MTRNR2L6	19.68	PARP2	10.41	MAMLD1	1223.97	MTRNR2L2	1.79	GS1-259H13.2	2.63	TMED7-TICAM2
602.71	MTRNR2L8	1.05	ZBED6	118.31	MTRNR2L1	12.27	MTRNR2L3	13.31	LOC100289561	3.96	PET117
439.55	MTRNR2L9	7.84	PARP3	796.3	MTRNR2L2	1.04	MTRNR2L4	3.93	ZNF605	0.9	ANKRD61
37.26	MTRNR2L10	8.47	CDH6	2.54	MTRNR2L3	0.36	MTRNR2L5	5.41	ZNF783	20.92	SAP25
16.53	RANBP9	4.84	TOM1L1	0.58	MTRNR2L4	145.02	MTRNR2L6	2.08	ZNF587B	0.04	TRPC5OS
112.32	DNAJB6	7.04	HMGXB4	0.19	MTRNR2L5	1042.51	MTRNR2L8	0.95	C4B_2	3.05	CHAF1A
0.93	CCDC180	8.04	IGLL5	29.4	MTRNR2L6	855.52	MTRNR2L9	0.65	CDH5	14.39	PARP2
0.25	CDH7	52.94	TOM1	413.06	MTRNR2L8	125.69	MTRNR2L10	5.41	GPR75-ASB3	21.55	ZBED6
12.21	IQCJ-SCHIP1	1.73	SH2D3C	283.81	MTRNR2L9	10.98	RANBP9	0.67	TMED7-TICAM2	6.54	PARP3
0.14	LOC100505478	0.25	SH2D3A	29.05	MTRNR2L10	67.38	DNAJB6	3.65	PET117	2.91	CDH6
2.13	LOC100505549	4.05	MAMLD1	14.4	RANBP9	0.3	CCDC180	0.68	SPDYE2B	6.03	TOM1L1
14.44	INAFM2	768.26	MTRNR2L1	104.21	DNAJB6	0.27	CDH7	0.23	ANKRD61	8.03	HMGXB4
2.08	UBE2Q2L	2426.49	MTRNR2L2	0.28	CCDC180	1.86	IQCJ-SCHIP1	7.75	SAP25	4.83	IGLL5
0.07	SPATA1	17.88	MTRNR2L3	0.07	CDH7	0.07	LOC100505478	5.85	CHAF1A	52.52	TOM1
0.06	KRTAP16-1	2.32	MTRNR2L4	9.21	IQCJ-SCHIP1	0.76	LOC100505549	14.08	PARP2	2.77	SH2D3C
0.24	LOC100505841	0.33	MTRNR2L5	0.72	LOC100505549	10.23	INAFM2	0.99	ZBED6	0.6	SH2D3A
11.5	CEBPZOS	212.82	MTRNR2L6	11.14	INAFM2	1.74	UBE2Q2L	10.73	PARP3	5.12	MAMLD1
0.04	APELA	1964.03	MTRNR2L8	1.74	UBE2Q2L	0.13	SPATA1	7.75	CDH6	391.52	MTRNR2L1
18.82	ARL17B	1637.28	MTRNR2L9	0.07	SPATA1	0.06	KRTAP16-1	2.29	TOM1L1	2056.92	MTRNR2L2
0.35	LINC01272	178.98	MTRNR2L10	16.05	CEBPZOS	0.23	LOC100505841	7.44	HMGXB4	14.98	MTRNR2L3
2.15	LOC100506127	21.13	RANBP9	0.24	PPP5D1	13.34	CEBPZOS	9.2	IGLL5	3.11	MTRNR2L4
23.42	TMEM35B	61.77	DNAJB6	0.02	APELA	0.43	PPP5D1	66.99	TOM1	0.77	MTRNR2L5
0.28	HSFX1	1.73	CCDC180	16.12	ARL17B	0.6	APELA	3.29	SH2D3C	141.01	MTRNR2L6
0.17	LOC100506422	0.18	CDH7	1.46	LINC01272	12.06	ARL17B	0.3	SH2D3A	1397.51	MTRNR2L8
0.1	THEGL	0.06	SLC17A4	1.36	LOC100506127	4.08	LINC01272	6.45	MAMLD1	1032.54	MTRNR2L9
1.74	C16orf95	2.06	IQCJ-SCHIP1	17.95	TMEM35B	0.89	LOC100506127	1089.37	MTRNR2L1	57.07	MTRNR2L10
0.14	DCDC5	1.11	LOC100505549	0.07	KRBOX1	27.02	TMEM35B	4294.45	MTRNR2L2	18.08	RANBP9
5.22	OCLN	16.34	INAFM2	0.12	LOC100506422	1.08	HSFX1	57.39	MTRNR2L3	71.58	DNAJB6
0.09	MRLN	0.79	UBE2Q2L	0.03	THEGL	22.51	KRBOX1	3.97	MTRNR2L4	0.79	CCDC180
0.07	TPBGL	0.14	SPATA1	4.23	C16orf95	0.09	LOC100506388	0.83	MTRNR2L5	0.36	CDH7
0.06	LRCOL1	0.03	KRTAP16-1	0.07	DCDC5	0.09	LOC100506422	293.72	MTRNR2L6	4.08	IQCJ-SCHIP1
7.1	ZNF865	22.98	CEBPZOS	1.09	OCLN	0.43	THEGL	3384.85	MTRNR2L8	2.26	LOC100505549
0.03	TMEM178B	1.04	PPP5D1	0.06	LRCOL1	12.42	C16orf95	2118.68	MTRNR2L9	13.44	INAFM2
34.14	MICA	0.02	APELA	0.02	SMLR1	0.12	DCDC5	158.13	MTRNR2L10	0.94	UBE2Q2L
0.18	GVQW2	17.62	ARL17B	5.34	ZNF865	1.68	OCLN	20.19	RANBP9	0.39	SPATA1
11.58	LOC100507507	20.73	LINC01272	0.02	TMEM178B	0.1	MRLN	37.74	DNAJB6	21.22	CEBPZOS
0.88	TGFBR3L	1.37	LOC100506127	86.89	MICA	0.5	LRCOL1	2.19	CCDC180	1.05	PPP5D1
2.06	NPIPB9	19.52	TMEM35B	0.19	GVQW2	8.76	ZNF865	0.34	CDH7	0.06	APELA
0.09	RNF212B	0.41	HSFX1	13.81	LOC100507507	0.06	SMIM18	1.98	IQCJ-SCHIP1	1.94	ARL17B
36.46	SMC4	0.3	KRBOX1	0.16	TGFBR3L	0.1	TMEM178B	0.08	LOC100505478	14.39	LINC01272
19.43	GJC1	0.05	LOC100506388	2.74	NPIPB9	73.03	MICA	1.62	LOC100505549	3.49	LOC100506127
1.73	ARPC4-TTLL3	0.14	LOC100506422	0.06	RNF212B	0.44	GVQW2	11.94	INAFM2	18.33	TMEM35B
11.98	MSANTD3-TMEFF1	0.1	THEGL	0.01	MUC22	20.27	LOC100507507	0.06	LRRC3C	0.71	HSFX1
4.55	RBM14-RBM4	2.96	C16orf95	21.57	SMC4	9.65	TGFBR3L	0.8	UBE2Q2L	4.26	KRBOX1
5.55	APITD1-CORT	0.27	DCDC5	12.64	GJC1	3.22	NPIPB9	0.35	SPATA1	0.33	LOC100506388
0.12	ATP5J2-PTCD1	2.1	OCLN	1.85	ARPC4-TTLL3	0.15	RNF212B	0.04	KRTAP16-1	0.12	LOC100506422
0.97	ABHD14A-ACY1	0.06	SLFN12L	1.73	MSANTD3-TMEFF1	0.03	MUC22	0.13	LOC100505841	0.08	THEGL
0.32	CCDC169-SOHLH2	0.19	MRLN	5.48	RBM14-RBM4	9.61	SMC4	21	CEBPZOS	2.36	C16orf95
0.21	RNF103-CHMP3	0.36	TPBGL	5.71	APITD1-CORT	5.21	GJC1	1.09	PPP5D1	0.77	DCDC5
0.03	EPPIN-WFDC6	0.17	LRCOL1	1.81	ABHD14A-ACY1	10.36	ARPC4-TTLL3	0.06	APELA	2.18	OCLN
4.85	C15orf38-AP3S2	7.21	ZNF865	0.1	CCDC169-SOHLH2	2.16	MSANTD3-TMEFF1	2.8	ARL17B	0.1	SLFN12L
0.16	NT5C1B-RDH14	0.78	SMIM18	0.91	RNF103-CHMP3	3.35	RBM14-RBM4	29.14	LINC01272	0.11	MRLN
1.21	PHOSPHO2-KLHL23	2.42	TMEM178B	6.54	C15orf38-AP3S2	4.02	APITD1-CORT	2.75	LOC100506127	0.78	TPBGL
0.3	FPGT-TNNI3K	8.55	MICA	0.01	NT5C1B-RDH14	5.63	ATP5J2-PTCD1	11.23	TMEM35B	22.25	ZNF865
19.86	RPL17-C18orf32	0.47	GVQW2	1.14	PHOSPHO2-KLHL23	0.16	CCDC169-SOHLH2	0.37	HSFX1	2.59	TMEM178B
0.71	TGIF2-C20orf24	6.23	LOC100507507	5.9	RPL17-C18orf32	0.19	RNF103-CHMP3	0.16	KRBOX1	12.22	MICA
4.84	PMF1-BGLAP	0.49	TGFBR3L	0.74	TGIF2-C20orf24	7.8	C15orf38-AP3S2	0.49	LOC100506388	0.31	GVQW2
0.75	TMEM56-RWDD3	6.62	NPIPB9	7.17	PMF1-BGLAP	0.13	NT5C1B-RDH14	0.18	LOC100506422	27.93	LOC100507507
0.71	SAA2-SAA4	0.21	RNF212B	0.69	TMEM56-RWDD3	0.48	PHOSPHO2-KLHL23	0.38	THEGL	0.22	TGFBR3L
0.11	ST20-MTHFS	0.06	MUC22	0.38	ST20-MTHFS	0.07	FPGT-TNNI3K	3.87	C16orf95	10.97	NPIPB9
0.74	POC1B-GALNT4	6.82	SMC4	2.25	ARMCX5-GPRASP2	20.08	RPL17-C18orf32	0.36	DCDC5	0.17	RNF212B
4.45	ARMCX5-GPRASP2	2.83	GJC1	2.86	NEDD8-MDP1	18.22	PMF1-BGLAP	2.09	OCLN	0.09	MUC22
3.03	NEDD8-MDP1	14.79	ARPC4-TTLL3	42.61	BCL2L2-PABPN1	0.09	TMEM56-RWDD3	0.03	SLFN12L	6.89	SMC4
52.83	BCL2L2-PABPN1	6.34	MSANTD3-TMEFF1	24.25	RPL36A-HNRNPH2	1.87	POC1B-GALNT4	0.68	MRLN	6.24	GJC1
33.6	RPL36A-HNRNPH2	2.22	RBM14-RBM4	0.65	ZNF559-ZNF177	2.24	ARMCX5-GPRASP2	0.97	TPBGL	0.06	LY75-CD302
0.22	CORO7-PAM16	4.2	APITD1-CORT	1.44	RPS10-NUDT3	10.15	NEDD8-MDP1	0.19	LRCOL1	10.46	ARPC4-TTLL3
1.41	ZNF559-ZNF177	0.54	ATP5J2-PTCD1	1.54	ZNF816-ZNF321P	87.3	BCL2L2-PABPN1	0.02	SMLR1	4.58	MSANTD3-TMEFF1
7.04	RPS10-NUDT3	1.76	ABHD14A-ACY1	9.58	CHURC1-FNTB	25.9	RPL36A-HNRNPH2	15.33	ZNF865	2.59	APITD1-CORT
2.7	ZNF816-ZNF321P	1.18	CCDC169-SOHLH2	0.06	AP1M2	0.34	ZNF559-ZNF177	0.43	SMIM18	1.62	ATP5J2-PTCD1
0.53	HSPE1-MOB4	0.16	RNF103-CHMP3	0.26	NDUFC2-KCTD14	10.84	RPS10-NUDT3	2.26	TMEM178B	0.08	CCDC169-SOHLH2
10.34	CHURC1-FNTB	5.43	C15orf38-AP3S2	4.14	COMMD3-BMI1	0.56	ZNF816-ZNF321P	8.34	MICA	0.65	RNF103-CHMP3
0.06	AP1M2	0.03	NT5C1B-RDH14	6.48	MINOS1-NBL1	0.22	HSPE1-MOB4	0.57	GVQW2	5.13	C15orf38-AP3S2
9.03	NDUFC2-KCTD14	1.63	PHOSPHO2-KLHL23	0.68	C8orf44-SGK3	3.1	CKLF-CMTM1	8.43	LOC100507507	0.08	NT5C1B-RDH14
6.33	COMMD3-BMI1	1.68	FPGT-TNNI3K	2.6	ZHX1-C8orf76	0.19	SYNJ2BP-COX16	2.09	TGFBR3L	1.78	PHOSPHO2-KLHL23
44.06	MINOS1-NBL1	41.66	RPL17-C18orf32	0.19	PRORY	11.43	CHURC1-FNTB	6.14	NPIPB9	1.31	FPGT-TNNI3K
1.15	C8orf44-SGK3	2.57	GIMAP1-GIMAP5	0.04	FXYD6-FXYD2	8.6	AP1M2	0.22	RNF212B	3.44	RPL17-C18orf32
2.57	ZHX1-C8orf76	5.54	PMF1-BGLAP	0.02	ZNF664-RFLNA	0.9	NDUFC2-KCTD14	0.03	MUC22	1.67	GIMAP1-GIMAP5
0.12	PRORY	0.4	TMEM56-RWDD3	0.71	BIVM-ERCC5	3.07	COMMD3-BMI1	5.3	SMC4	5.22	PMF1-BGLAP
0.74	ZNF664-RFLNA	2.4	POC1B-GALNT4	3.63	TVP23C-CDRT4	55.41	MINOS1-NBL1	3.04	GJC1	0.29	TMEM56-RWDD3
2.88	BIVM-ERCC5	0.26	KLRC4-KLRK1	0.52	RBAK-RBAKDN	0.65	C8orf44-SGK3	13.34	ARPC4-TTLL3	0.51	POC1B-GALNT4
4.47	TVP23C-CDRT4	1.87	ARMCX5-GPRASP2	0.22	TNFAIP8L2-SCNM1	2.45	ZHX1-C8orf76	2.61	MSANTD3-TMEFF1	0.16	KLRC4-KLRK1
0.23	RBAK-RBAKDN	5.72	NEDD8-MDP1	3.14	URGCP-MRPS24	0.53	PRORY	1.43	RBM14-RBM4	2.16	ARMCX5-GPRASP2
3.92	URGCP-MRPS24	60.55	BCL2L2-PABPN1	15.17	ISY1-RAB43	0.16	BIVM-ERCC5	3.39	APITD1-CORT	4.51	NEDD8-MDP1
19.43	ISY1-RAB43	55.45	RPL36A-HNRNPH2	30.23	UBA2	3.56	RBAK-RBAKDN	1.14	ATP5J2-PTCD1	38.74	BCL2L2-PABPN1
57.7	UBA2	0.95	ZNF559-ZNF177	123.39	SAE1	0.39	URGCP-MRPS24	0.78	ABHD14A-ACY1	24.95	RPL36A-HNRNPH2
154.05	SAE1	2.58	RPS10-NUDT3	20.51	FARSB	9.77	ISY1-RAB43	0.91	CCDC169-SOHLH2	0.32	CORO7-PAM16
42.24	FARSB	1.43	ZNF816-ZNF321P	7.86	ABCC5	20.47	UBA2	0.62	RNF103-CHMP3	0.5	ZNF559-ZNF177
13.41	ABCC5	11.55	CHURC1-FNTB	25.38	ABCB6	86.82	SAE1	1.83	TMEM110-MUSTN1	1.43	RPS10-NUDT3
4.56	ABCB6	0.06	AP1M2	6.62	DNM1L	34.74	FARSB	7.97	C15orf38-AP3S2	2.79	ZNF816-ZNF321P
17	DNM1L	0.83	NDUFC2-KCTD14	0.03	CDH8	4.63	ABCC5	0.08	NT5C1B-RDH14	0.32	HSPE1-MOB4
7.14	ABCC9	14.49	COMMD3-BMI1	0.9	ABCC9	37.67	ABCB6	0.31	PHOSPHO2-KLHL23	5.34	CHURC1-FNTB
49.03	ABCF2	41.26	MINOS1-NBL1	71.21	ABCF2	8.82	DNM1L	1.08	FPGT-TNNI3K	0.03	AP1M2
1.37	NR1H3	1.28	C8orf44-SGK3	2.96	NR1H3	2.1	CDH8	2.47	RPL17-C18orf32	7.24	NDUFC2-KCTD14
61.28	COX17	0.77	ZHX1-C8orf76	101.67	COX17	1.3	ABCC9	0.94	TGIF2-C20orf24	3.97	COMMD3-BMI1
0.26	FAM47E-STBD1	0.51	PRORY	0.28	FAM47E-STBD1	25.2	ABCF2	2.19	GIMAP1-GIMAP5	15.95	MINOS1-NBL1
3.3	TIMM23B	0.46	FXYD6-FXYD2	4.42	TIMM23B	18.95	NR1H3	6.86	PMF1-BGLAP	0.53	C8orf44-SGK3
0.05	KIAA2012	0.24	ZNF664-RFLNA	0.02	KIAA2012	202.75	COX17	0.18	TMEM56-RWDD3	1.51	ZHX1-C8orf76
0.14	CEP295NL	2.55	BIVM-ERCC5	0.16	CEP295NL	0.12	FAM47E-STBD1	0.27	POC1B-GALNT4	1.23	PRORY
28.97	SCAMP2	1.27	RBAK-RBAKDN	62.09	SCAMP2	1.91	TIMM23B	0.03	KLRC4-KLRK1	0.66	FXYD6-FXYD2
38.31	SCAMP3	1.64	URGCP-MRPS24	87.92	SCAMP3	0.18	CEP295NL	0.81	ARMCX5-GPRASP2	0.46	ZNF664-FAM101A
3.26	IL18BP	5.28	ISY1-RAB43	2.01	IL18BP	42.65	SCAMP2	5.36	NEDD8-MDP1	2.6	BIVM-ERCC5
13.98	RWDD2B	44.52	UBA2	8.2	RWDD2B	88.34	SCAMP3	57.7	BCL2L2-PABPN1	0.77	TVP23C-CDRT4
0.05	CDH9	44.16	SAE1	0.01	MUC12	5.07	IL18BP	28.28	RPL36A-HNRNPH2	0.6	RBAK-RBAKDN
0.01	MUC12	25.3	FARSB	44.12	DPP3	16.9	RWDD2B	0.76	ZNF559-ZNF177	1.74	URGCP-MRPS24
20.21	DPP3	14.36	ABCC5	23.82	SNUPN	0.11	MUC12	2	ZNF816-ZNF321P	5.64	ISY1-RAB43
17.2	SNUPN	16.89	ABCB6	50.06	HUWE1	18.51	DPP3	1.04	HSPE1-MOB4	33.95	UBA2
51.69	HUWE1	17.15	DNM1L	2.32	PTPRU	32.07	SNUPN	1.2	CKLF-CMTM1	26.45	SAE1
3.79	PTPRU	0.01	CDH8	0.18	TSPAN32	17.88	HUWE1	10.1	CHURC1-FNTB	14.89	FARSB
20.02	TSSC4	3.87	ABCC9	15.78	TSSC4	7.26	PTPRU	0.06	AP1M2	13.77	ABCC5
18.54	ATP9A	106.92	ABCF2	13.81	ATP9A	0.42	TSPAN32	0.82	NDUFC2-KCTD14	11.68	ABCB6
10.95	PDCD7	40.69	NR1H3	18.09	PDCD7	48.68	TSSC4	7.07	COMMD3-BMI1	11.84	DNM1L
10.24	GPC6	50.38	COX17	2.88	GPC6	6.3	ATP9A	43.8	MINOS1-NBL1	0.44	CDH8
2.72	MYZAP	2.78	FAM47E-STBD1	0.04	MYZAP	0.83	CDH10	0.61	C8orf44-SGK3	11.94	ABCC9
32.73	PQBP1	3.95	TIMM23B	49.9	PQBP1	7.44	PDCD7	1.63	ZHX1-C8orf76	26.92	ABCF2
15.55	EDIL3	0.05	KIAA2012	22.46	EDIL3	1.95	GPC6	2.87	PRORY	19.85	NR1H3
0.28	GDNF-AS1	0.02	CEP295NL	2.72	TMEM265	1.97	MYZAP	0.18	FXYD6-FXYD2	28.32	COX17
2.98	TMEM265	35.1	SCAMP2	6.09	COL4A3BP	109.84	PQBP1	0.31	ZNF664-FAM101A	0.35	FAM47E-STBD1
8.11	COL4A3BP	53.52	SCAMP3	1.86	MED14OS	45.92	EDIL3	1.88	BIVM-ERCC5	3.6	TIMM23B
1.3	MED14OS	6.45	IL18BP	1.02	PTGES3L	0.82	FSBP	1.62	RBAK-RBAKDN	0.04	KIAA2012
0.87	PTGES3L	11.52	RWDD2B	0.07	KCNK7	10.64	TMEM265	5.54	TNFAIP8L2-SCNM1	0.54	CEP295NL
0.12	PTGES3L-AARSD1	0.02	CDH9	51.29	CDH11	3.44	COL4A3BP	1.15	URGCP-MRPS24	46.34	SCAMP2
0.08	KCNK7	0.02	MUC12	14.63	UST	0.38	MED14OS	3.03	ISY1-RAB43	52.31	SCAMP3
7.15	CDH11	23.16	DPP3	101.89	ARPC5	0.7	PTGES3L	23.77	UBA2	12.75	IL18BP
13.2	UST	19.77	SNUPN	123.32	ARPC4	0.37	PTGES3L-AARSD1	33.89	SAE1	6.48	RWDD2B
113.93	ARPC5	14.57	HUWE1	123.58	ARPC3	0.93	KCNK7	24.47	FARSB	0.03	MUC12
87.26	ARPC4	2.97	PTPRU	154.61	ARPC1B	10.11	CDH11	10.49	ABCC5	12.85	DPP3
164.4	ARPC3	0.55	TSPAN32	33.77	ACTR3	5.71	UST	14.97	ABCB6	10.29	SNUPN
112.19	ARPC1B	21.85	TSSC4	47.29	ACTR2	87.28	ARPC5	12.92	DNM1L	23.01	HUWE1
65.43	ACTR3	11.99	ATP9A	12.07	TSPAN5	174.54	ARPC4	0.02	CDH8	1.58	PTPRU
98.6	ACTR2	1.3	CDH10	118.81	TSPAN3	223.89	ARPC3	6.44	ABCC9	0.45	TSPAN32
31.36	TSPAN5	9.26	PDCD7	0.39	FAM106B	203.34	ARPC1B	103.13	ABCF2	15.87	TSSC4
61.86	TSPAN3	6.98	GPC6	1.56	C5orf66	24.1	ACTR3	47.32	NR1H3	8.36	ATP9A
0.1	FAM106B	7.16	MYZAP	0.37	LOC100996693	27.26	ACTR2	29.18	COX17	3.72	CDH10
2.33	C5orf66	0.16	USH1C	0.54	LOC100996741	12.11	TSPAN5	0.97	FAM47E-STBD1	9.46	PDCD7
0.06	LOC100996693	42.92	PQBP1	0.03	CH17-360D5.1	59.15	TSPAN3	4.92	TIMM23B	6.1	GPC6
2.63	LOC100996741	10.11	EDIL3	4.89	LOC100996842	0.23	FAM106B	0.08	KIAA2012	1.65	MYZAP
3.24	LOC100996842	2.4	FSBP	14.18	C7orf55-LUC7L2	1.86	C5orf66	0.13	CEP295NL	0.03	USH1C
10.99	C7orf55-LUC7L2	0.59	GDNF-AS1	0.06	ADAM8	0.03	TCP11X2	51.65	SCAMP2	21.77	PQBP1
1.49	ADAM8	5.56	TMEM265	0.05	CDH12	4.37	LOC100996693	70.39	SCAMP3	2.75	EDIL3
0.13	CDH12	11.28	COL4A3BP	3.58	TSPAN2	0.2	LOC100996741	14.19	IL18BP	0.49	FSBP
1.08	TSPAN2	0.87	MED14OS	34.3	NUBP2	7.1	LOC100996842	12.52	RWDD2B	1.24	NARR
19.15	NUBP2	1.36	PTGES3L	13.9	TSFM	24.83	C7orf55-LUC7L2	0.03	MUC12	0.03	GDNF-AS1
152.5	TSFM	0.37	KCNK7	0.71	TSPAN1	0.39	ADAM8	25.75	DPP3	5.26	TMEM265
0.27	TSPAN1	11.36	CDH11	116.56	PPIF	0.33	CDH12	13.59	SNUPN	7.71	COL4A3BP
48.54	PPIF	8.44	UST	0.03	LOC101059915	2.72	TSPAN2	22.88	HUWE1	1.34	MED14OS
0.31	GOLGA8R	98.81	ARPC5	0.29	GOLGA8R	50.38	NUBP2	3.87	PTPRU	2.57	PTGES3L
7.33	NPIPA8	120.28	ARPC4	14.72	NPIPA8	14.07	TSFM	0.61	TSPAN32	0.18	PTGES3L-AARSD1
32.02	CTDSP2	228.6	ARPC3	40.59	CTDSP2	2.21	TSPAN1	20.24	TSSC4	0.3	KCNK7
1.31	ZNF891	108.24	ARPC1B	0.25	ZNF891	40.67	PPIF	11.92	ATP9A	26.58	CDH11
0.06	CT45A7	49.01	ACTR3	0.17	TBC1D3G	0.03	LOC101059915	1.17	CDH10	8.68	UST
4.86	TBC1D3L	76.83	ACTR2	8.31	TBC1D3L	41.73	NPIPA8	10.88	PDCD7	47.94	ARPC5
0.02	TRIM10	21.12	TSPAN5	258.71	ARPC2	23.39	CTDSP2	5.45	GPC6	76.51	ARPC4
335.77	ARPC2	134.54	TSPAN3	0.03	SGK2	0.71	ZNF891	5.04	MYZAP	116.81	ARPC3
0.22	SGK2	0.26	FAM106B	3.47	RAD50	0.12	CT45A7	0.08	USH1C	86.44	ARPC1B
6.16	RAD50	1.93	C5orf66	57.1	KIF20A	0.58	TBC1D3G	43.89	PQBP1	22.06	ACTR3
17.11	KIF20A	0.51	LOC100996693	35.76	PREB	13.99	TBC1D3L	4.8	EDIL3	40.35	ACTR2
28.09	PREB	0.69	LOC100996741	3.14	HIPK3	201.26	ARPC2	1.55	FSBP	20.5	TSPAN5
4.66	HIPK3	0.03	CH17-360D5.1	5.89	FEM1B	0.26	SGK2	0.37	NARR	76.06	TSPAN3
10.2	FEM1B	5.8	LOC100996842	31.28	CDH13	3.52	RAD50	0.39	GDNF-AS1	1.98	C5orf66
0.01	ENAM	12.89	C7orf55-LUC7L2	26.23	ACTR1B	26.55	KIF20A	0.05	CYP3A7-CYP3A51P	0.49	LOC100996693
64.65	CDH13	19.17	ADAM8	93.39	ACTR1A	40.15	PREB	5.5	TMEM265	4.65	LOC100996842
24.5	ACTR1B	0.32	CDH12	24.42	ARL4C	1.87	HIPK3	6.45	COL4A3BP	3.5	C7orf55-LUC7L2
59.45	ACTR1A	0.46	TSPAN2	12.31	ARL4A	4.82	FEM1B	1.25	MED14OS	36.51	ADAM8
19.89	ARL4C	30.01	NUBP2	0.57	RASGRP1	0.01	ENAM	2.39	PTGES3L	0.12	CDH12
4.93	ARL4A	16.31	TSFM	8.44	DNAL4	5.85	CDH13	0.47	KCNK7	0.29	TSPAN2
0.43	RASGRP1	0.25	TSPAN1	8	ZNF263	31.89	ACTR1B	9.51	CDH11	31.22	NUBP2
8.67	DNAL4	63.6	PPIF	9.11	LRPPRC	66.3	ACTR1A	6.79	UST	43.01	TSFM
7.43	ZNF263	0.08	LOC101059915	0.11	FRY	39.36	ARL4C	46.89	ARPC5	0.37	TSPAN1
23.11	LRPPRC	0.49	GOLGA8R	0.23	CDH15	3.43	ARL4A	134	ARPC4	29.63	PPIF
0.76	FRY	73.46	NPIPA8	292.96	PDIA6	0.01	RASGRP1	145.29	ARPC3	0.03	LOC101059915
0.02	CDH15	37.51	CTDSP2	23.17	TRAP1	13.53	DNAL4	88.52	ARPC1B	3.59	GOLGA8R
151.8	PDIA6	0.96	ZNF891	10.1	OPTN	11.21	ZNF263	31.4	ACTR3	124.72	NPIPA8
30.45	TRAP1	2.43	TBC1D3G	385.33	BCAP31	9.02	LRPPRC	36.09	ACTR2	262.73	CTDSP2
16.7	OPTN	6.2	TBC1D3L	11.31	NAMPT	0.06	FRY	14.87	TSPAN5	0.62	ZNF891
113.66	BCAP31	212.96	ARPC2	13.8	RBM12	0.67	CDH15	103.42	TSPAN3	23.99	TBC1D3L
180.32	NAMPT	1.05	SGK2	1.26	YAF2	212.53	PDIA6	2.05	C5orf66	173.72	ARPC2
19.27	RBM12	8.26	RAD50	18.99	ARFRP1	52.6	TRAP1	0.06	LOC100996634	4.7	SGK2
3.55	YAF2	3.73	KIF20A	28.19	TOB1	24.29	OPTN	1.18	LOC100996693	6.46	RAD50
16.04	ARFRP1	28.94	PREB	2.79	AKAP9	246.95	BCAP31	7.58	LOC100996842	0.62	KIF20A
8.03	TOB1	8.04	HIPK3	1	FAM13A	15.54	NAMPT	26.27	ADAM8	26.86	PREB
3.6	AKAP9	12.15	FEM1B	58.42	G3BP1	6.46	RBM12	0.28	CDH12	8.47	HIPK3
2.9	FAM13A	23.5	CDH13	38.62	SUGP2	2.79	YAF2	0.44	TSPAN2	7.17	FEM1B
85.92	G3BP1	32.21	ACTR1B	0.3	EBI3	29.09	ARFRP1	34.91	NUBP2	0.01	ENAM
29.38	SUGP2	39.61	ACTR1A	0.21	ADGRG2	0.02	CDH16	8.18	TSFM	2.43	CDH13
2.23	EBI3	55.53	ARL4C	0.08	CDH17	9.24	TOB1	0.17	TSPAN1	18.17	ACTR1B
0.05	ADGRG2	11.94	ARL4A	7.37	MBNL2	1.58	AKAP9	56.87	PPIF	29.12	ACTR1A
0.08	CDH17	2.17	RASGRP1	16.3	ABI2	1.47	FAM13A	0.06	LOC101059915	100.03	ARL4C
11.3	MBNL2	11.75	DNAL4	5.27	CEBPZ	23.95	G3BP1	0.08	GOLGA8R	5.89	ARL4A
20.67	ABI2	11.49	ZNF263	0.05	PLXNC1	24.69	SUGP2	148.54	NPIPA8	4.23	RASGRP1
19.71	CEBPZ	19.15	LRPPRC	145.99	TRIM28	9.39	EBI3	37.17	CTDSP2	9.2	DNAL4
0.34	PLXNC1	1.62	FRY	2.76	RASA4	0.02	ADGRG2	0.5	ZNF891	15.5	ZNF263
107.7	TRIM28	0.09	CDH15	3.48	AASS	0.03	CDH17	8.6	TBC1D3L	13.97	LRPPRC
3.27	RASA4	144.85	PDIA6	0.06	PDZK1IP1	4.18	MBNL2	186.29	ARPC2	1.2	FRY
8.74	AASS	37.86	TRAP1	62.11	ATP6AP2	10.51	ABI2	0.64	SGK2	0.46	CDH15
0.28	PDZK1IP1	29.53	OPTN	0.04	CDH18	7.52	CEBPZ	5.99	RAD50	87.73	PDIA6
64.02	ATP6AP2	190.92	BCAP31	14.69	FARP1	0.35	PLXNC1	3.27	KIF20A	32.95	TRAP1
0.09	CDH18	159.45	NAMPT	0.39	LPAR6	155.41	TRIM28	31.2	PREB	10.34	OPTN
16.2	FARP1	10.42	RBM12	13.39	LPCAT3	6.53	RASA4	5.06	HIPK3	115.55	BCAP31
0.65	LPAR6	5.7	YAF2	35.87	WASF2	2.89	AASS	6.98	FEM1B	479.87	NAMPT
10.11	LPCAT3	14.35	ARFRP1	0.09	CHST4	0.55	PDZK1IP1	21.29	CDH13	8.5	RBM12
30.19	WASF2	0.02	CDH16	17.1	SLC25A13	63.71	ATP6AP2	29.24	ACTR1B	4.63	YAF2
0.02	CHST4	13.66	TOB1	6.22	SLC25A15	0.89	CDH18	41.84	ACTR1A	14.02	ARFRP1
11.22	SLC25A13	5.28	AKAP9	1.89	ZNF197	12.72	FARP1	53.19	ARL4C	0.06	CDH16
5.86	SLC25A15	5.82	FAM13A	160.03	SERF2	2.07	LPAR6	6.75	ARL4A	23.06	TOB1
2.76	ZNF197	39.23	G3BP1	26.91	CDK2	25.49	LPCAT3	1.45	RASGRP1	4.57	AKAP9
89.86	SERF2	34.06	SUGP2	0.07	DHRS9	22.85	WASF2	13.97	DNAL4	8.57	FAM13A
43.24	CDK2	0.98	EBI3	6.63	RCL1	0.02	CHST4	9.22	ZNF263	23.03	G3BP1
0.07	DHRS9	0.17	ADGRG2	1.85	ZNF256	7.97	SLC25A13	13.56	LRPPRC	38.55	SUGP2
7.12	RCL1	0.15	CDH17	39.04	SORBS3	3.36	SLC25A15	1.64	FRY	2.74	EBI3
3.71	ZNF256	11.42	MBNL2	38.41	CNIH1	3.94	ZNF197	0.17	CDH15	0.66	ADGRG2
27.07	SORBS3	20.12	ABI2	5.55	RBM7	376.27	SERF2	81.24	PDIA6	0.26	CDH17
42.21	CNIH1	16.43	CEBPZ	3.71	CDK3	25.58	CDK2	46.44	TRAP1	8.12	MBNL2
0.03	TENM1	9.6	PLXNC1	18.6	RBM6	1.08	DHRS9	20.79	OPTN	19.79	ABI2
12.54	RBM7	84.88	TRIM28	26.71	RBM5	11.68	RCL1	153.4	BCAP31	9.39	CEBPZ
1.92	CDK3	13.7	RASA4	16.35	LHFPL2	1.49	ZNF256	93.3	NAMPT	10.1	PLXNC1
21.68	RBM6	7.87	AASS	25.13	LHFP	96.04	SORBS3	7.28	RBM12	101.44	TRIM28
28.37	RBM5	0.12	PDZK1IP1	24.62	TNK2	27.44	CNIH1	4.8	YAF2	22.26	RASA4
15.04	LHFPL2	127.02	ATP6AP2	157.61	ALYREF	0.09	TENM1	11.5	ARFRP1	13.59	AASS
11.96	LHFP	0.11	CDH18	81.94	CDK4	4.83	RBM7	16.17	TOB1	76.97	ATP6AP2
10.76	TNK2	14.24	FARP1	9	TXNDC9	9.35	CDK3	4.85	AKAP9	0.15	CDH18
87.69	ALYREF	12.84	LPAR6	0.43	LOC101927322	61.03	RBM6	4.48	FAM13A	21.38	FARP1
3380.96	CDK4	20.27	LPCAT3	1.15	PANO1	39.74	RBM5	23.47	G3BP1	29.33	LPAR6
24.95	TXNDC9	21.81	WASF2	1.31	LOC101927572	10.74	LHFPL2	40.51	SUGP2	22.38	LPCAT3
0.85	LOC101927322	0.05	CHST4	0.44	LOC101927844	19.65	LHFP	1.22	EBI3	41.37	WASF2
1.37	PANO1	21.37	SLC25A13	0.97	LOC101928120	25.11	TNK2	0.1	ADGRG2	0.03	CHST4
0.08	LOC101927503	4.24	SLC25A15	0.92	C21orf140	155.12	ALYREF	0.21	CDH17	10.06	SLC25A13
0.82	LOC101927572	6.22	ZNF197	10.31	PIGBOS1	138.32	CDK4	10.25	MBNL2	4.78	SLC25A15
0.36	LOC101927844	124.06	SERF2	0.05	LOC101928841	11.29	TXNDC9	17.44	ABI2	3.66	ZNF197
0.14	LOC101928093	14.19	CDK2	0.1	LOC101928917	0.38	LOC101927322	7.35	CEBPZ	91.08	SERF2
0.18	LOC101928120	0.85	DHRS9	0.48	LOC101929372	2.76	PANO1	7.59	PLXNC1	14.91	CDK2
0.16	C21orf140	6.48	RCL1	6.82	RNF41	0.12	LOC101927503	108.77	TRIM28	0.23	DHRS9
0.13	LOC101928436	1.35	ZNF256	5.61	TSHZ1	0.6	LOC101927572	16.99	RASA4	5.52	RCL1
11.24	PIGBOS1	57.2	SORBS3	78.39	ALG3	3.44	ZASP	7.13	AASS	2.32	ZNF256
0.08	MEI4	51.65	CNIH1	3.24	PRMT3	0.18	LOC101927844	0.13	PDZK1IP1	57.5	SORBS3
0.54	LOC101928841	3.42	TENM1	77.82	PSME3	0.14	LOC101928093	62.63	ATP6AP2	26.59	CNIH1
0.42	LOC101929372	11.69	RBM7	2.25	MPHOSPH9	8.62	LOC101928120	0.06	CDH18	2.05	TENM1
10.3	RNF41	7.22	CDK3	4.57	MPHOSPH10	0.05	C21orf140	17.15	FARP1	9.01	RBM7
3.34	TSHZ1	51.02	RBM6	16.08	ADAM10	13.09	PIGBOS1	9.19	LPAR6	9.5	CDK3
38.67	ALG3	51.41	RBM5	72.76	CDK5	0.01	MEI4	22.82	LPCAT3	63.43	RBM6
10.15	PRMT3	30.01	LHFPL2	6.51	MPHOSPH6	0.16	LOC101928841	33.51	WASF2	55.78	RBM5
65.44	PSME3	29.23	LHFP	6.75	NME6	1.43	LOC101928917	0.08	CHST4	28.32	LHFPL2
4.47	MPHOSPH9	13.16	TNK2	1.39	DHRS2	0.55	LOC101929372	16.81	SLC25A13	28.98	LHFP
13.56	MPHOSPH10	47.93	ALYREF	0.29	CALCRL	0.83	LOC101929726	3.48	SLC25A15	27.48	TNK2
26.05	ADAM10	70.61	CDK4	79.9	NUTF2	10.84	RNF41	4.01	ZNF197	31.42	ALYREF
21.48	CDK5	18.57	TXNDC9	0.1	MPZL2	2.14	TSHZ1	119.72	SERF2	326.72	CDK4
11.95	MPHOSPH6	0.49	LOC101927322	1.4	TRIM13	43.85	ALG3	12.22	CDK2	6.38	TXNDC9
6.65	NME6	1.7	PANO1	1.66	PATJ	4.47	PRMT3	0.64	DHRS9	0.22	LOC101927322
0.81	DHRS2	0.04	LOC101927503	1.2	USPL1	24.92	PSME3	5.12	RCL1	4.65	PANO1
0.3	CALCRL	0.23	LOC101927572	475.66	EIF1	1.12	MPHOSPH9	0.79	ZNF256	0.09	LOC101927503
35.96	NUTF2	0.17	ZASP	7.37	CDK6	8.12	MPHOSPH10	105.18	SORBS3	0.36	LOC101927572
3.36	TRIM13	0.55	LOC101927844	3.35	TOPORS	14.04	ADAM10	29.64	CNIH1	0.07	CCDC182
2.35	PATJ	0.07	LOC101928093	167.54	FLOT1	44.9	CDK5	2.48	TENM1	1.34	LOC101927844
5.29	USPL1	0.92	LOC101928120	105.74	DDX39A	10.79	MPHOSPH6	7.38	RBM7	0.07	LOC101928093
474.04	EIF1	1.28	C21orf140	56.06	PSMD14	7.59	NME6	7.85	CDK3	1.36	LOC101928120
17.33	CDK6	0.05	C5orf67	12.82	AK6	2.14	DHRS2	37.36	RBM6	1.58	C21orf140
8.89	TOPORS	7.72	PIGBOS1	9.08	CTDSPL	0.94	CALCRL	35.69	RBM5	0.11	LOC101928436
455.4	FLOT1	0.12	LOC101928841	1.37	KLRG1	90.82	NUTF2	22.21	LHFPL2	6.29	PIGBOS1
36.45	DDX39A	2.53	LOC101929372	13.77	CDK7	0.03	MPZL2	28.03	LHFP	0.14	C6orf229
75.08	PSMD14	9.41	RNF41	6.89	GDF11	1.96	TRIM13	25.37	TNK2	0.36	LOC101928841
0.2	OLIG2	6.82	TSHZ1	10.25	TRIB1	1.83	PATJ	37.37	ALYREF	0.11	LOC101928917
15.56	AK6	16.32	ALG3	0.55	ZNF443	2.4	USPL1	65.44	CDK4	2.96	LOC101929372
0.85	CTDSPL	10.96	PRMT3	0.01	CD96	568.19	EIF1	8.56	TXNDC9	11.1	RNF41
1.5	KLRG1	29.98	PSME3	77.59	PLIN3	3.27	CDK6	0.45	LOC101927322	6.54	TSHZ1
23.58	CDK7	2.59	MPHOSPH9	73.75	MFSD10	2.99	TOPORS	4.5	PANO1	24.22	ALG3
6.25	GDF11	15.36	MPHOSPH10	8.41	STX6	835.5	FLOT1	0.05	LOC101927503	5.9	PRMT3
16.61	TRIB1	19.8	ADAM10	97.32	C11orf98	44.48	DDX39A	0.59	LOC101927572	25.82	PSME3
1.13	ZNF443	120.85	CDK5	7.03	COQ7	49.81	PSMD14	0.89	LOC101927844	2.29	MPHOSPH9
0.08	CD96	21.31	MPHOSPH6	7.37	RCAN2	25.95	AK6	0.72	LOC101928120	10.71	MPHOSPH10
58.12	PLIN3	5.62	NME6	0.07	MSLN	0.04	PRG4	1.63	C21orf140	20.02	ADAM10
32.01	MFSD10	0.18	DHRS2	3.36	LRRC23	7.72	CTDSPL	6.36	PIGBOS1	19.01	CDK5
10.92	STX6	0.49	CALCRL	0.43	LRRC17	0.04	ANGPTL7	0.01	MEI4	9.62	MPHOSPH6
63.09	C11orf98	44.27	NUTF2	18.78	HNRNPR	0.72	KLRG1	0.29	LOC101928841	7.27	NME6
3.08	COQ7	0.19	MPZL2	55.95	SLC35B1	14.55	CDK7	3.83	LOC101929372	0.34	DHRS2
1.11	RCAN2	7.72	TRIM13	55.04	DCAF7	16.03	GDF11	0.21	LOC101929726	1.09	CALCRL
3.17	LRRC23	1.88	PATJ	10.32	AP3S2	7.73	TRIB1	11.46	RNF41	36.69	NUTF2
109.69	LRRC17	9.11	USPL1	3.5	CDK8	0.42	ZNF443	7.9	TSHZ1	0.75	MPZL2
24.95	HNRNPR	519.41	EIF1	5.19	MRPS31	0.09	CD96	21.07	ALG3	5.05	TRIM13
34.39	SLC35B1	9.13	CDK6	20.12	CALCOCO2	106.1	PLIN3	6.23	PRMT3	2.69	PATJ
35.3	DCAF7	6.59	TOPORS	0.07	KCNMB2	27.85	MFSD10	33.45	PSME3	11.08	USPL1
10.29	AP3S2	161.38	FLOT1	1.86	GPHN	8.87	STX6	2.41	MPHOSPH9	442.38	EIF1
10.23	CDK8	51.25	DDX39A	21.58	RABEPK	115.29	C11orf98	8.25	MPHOSPH10	4.33	CDK6
14.87	MRPS31	56.54	PSMD14	58.65	TIMM17B	5.2	COQ7	12.45	ADAM10	6.66	TOPORS
18.16	CALCOCO2	3.5	OLIG2	7.31	RIDA	7.02	RCAN2	145.13	CDK5	276.08	FLOT1
0.08	KCNMB2	33.88	AK6	46.19	POP7	0.63	MSLN	11	MPHOSPH6	42.53	DDX39A
3.8	GPHN	5.14	PRG4	0.04	GLYAT	16.2	LRRC23	6.57	NME6	15.85	PSMD14
19.01	RABEPK	4.09	CTDSPL	30.69	CDK9	58.59	LRRC17	0.13	DHRS2	2.48	OLIG2
31.72	TIMM17B	3.43	KLRG1	25.8	SRRM1	0.39	RASGRP2	0.25	CALCRL	13.4	AK6
7.8	RIDA	13.21	CDK7	0.23	SPRY3	11.08	HNRNPR	56.58	NUTF2	0.74	PRG4
34.07	POP7	6.41	GDF11	0.5	SPRY1	23.23	SLC35B1	0.21	MPZL2	4.66	CTDSPL
25.67	CDK9	6.56	TRIB1	3.49	SPRY2	20.9	DCAF7	5.85	TRIM13	2.98	KLRG1
26.84	SRRM1	0.04	GPA33	2.6	STAM2	5.95	AP3S2	1.77	PATJ	9.16	CDK7
0.21	SPRY3	1.83	ZNF443	0.23	CNKSR1	1.49	CDK8	7.21	USPL1	5.23	GDF11
0.48	SPRY1	0.47	CD96	3.22	ABCC4	5.17	MRPS31	468.26	EIF1	19.49	TRIB1
24.7	SPRY2	44.02	PLIN3	21.86	CDKN1A	24.58	CALCOCO2	6.89	CDK6	0.08	GPA33
9.9	STAM2	42.73	MFSD10	1.44	DENND4A	0.14	KCNMB2	5.08	TOPORS	1.26	ZNF443
0.21	CNKSR1	13.18	STX6	0.09	IGSF6	2.05	GPHN	179.95	FLOT1	0.84	CD96
5.77	ABCC4	59.61	C11orf98	40.59	SF3B4	21.53	RABEPK	45.79	DDX39A	45.2	PLIN3
101.93	CDKN1A	4.71	COQ7	106.12	CDK2AP2	77.81	TIMM17B	21.4	PSMD14	53.01	MFSD10
4.2	DENND4A	4.48	RCAN2	2.54	IRX5	13.58	RIDA	3.86	OLIG2	16.27	STX6
0.1	IGSF6	0.12	MSLN	0.62	RAMP2	48.43	POP7	14.23	AK6	38.03	C11orf98
32.82	SF3B4	10.42	LRRC23	1.34	RAMP1	0.04	GLYAT	7.34	PRG4	4.52	COQ7
58.85	CDK2AP2	6.34	LRRC17	23.76	ZMPSTE24	28.43	CDK9	4.72	CTDSPL	1.38	RCAN2
0.64	IRX5	3.69	RASGRP2	10.49	CDKN1B	13.91	SRRM1	0.02	ANGPTL7	0.23	MSLN
2.08	RAMP2	21.02	HNRNPR	9.93	AKAP8	0.24	SPRY3	3.15	KLRG1	9.65	LRRC23
1.43	RAMP1	36.54	SLC35B1	3.18	FSTL3	3.42	SPRY1	6.97	CDK7	2.51	LRRC17
29.16	ZMPSTE24	20.26	DCAF7	0.04	CT45A9	8.65	SPRY2	8.13	GDF11	4.04	RASGRP2
12.05	CDKN1B	8.53	AP3S2	56.2	STUB1	3.65	STAM2	7.55	TRIB1	14.4	HNRNPR
11.55	AKAP8	5.28	CDK8	3.62	STAG1	0.24	CNKSR1	0.9	ZNF443	25.69	SLC35B1
14.57	FSTL3	15.76	MRPS31	6.09	NET1	2.53	ABCC4	0.75	CD96	21.1	DCAF7
27.98	STUB1	21.63	CALCOCO2	19.06	UBE4B	6.74	CDKN1A	44.27	PLIN3	8.15	AP3S2
29.63	STAG1	0.2	KCNMB2	0.05	PRSS16	1.53	DENND4A	52.85	MFSD10	3.73	CDK8
8.78	NET1	4.25	GPHN	0.6	CDKN1C	42.13	SF3B4	9.16	STX6	7.42	MRPS31
17.28	UBE4B	22.59	RABEPK	3.54	SIGMAR1	110.82	CDK2AP2	67.31	C11orf98	19.22	CALCOCO2
0.47	EFS	31.05	TIMM17B	1.16	LOC400927-CSNK1E	1.72	IRX5	4.97	COQ7	0.27	KCNMB2
0.02	PRSS16	22.77	RIDA	12.96	BET1	1.47	RAMP2	3.57	RCAN2	3.08	GPHN
1.42	CDKN1C	17.87	POP7	7.28	CWC27	40.76	RAMP1	0.1	MSLN	7.48	RABEPK
42.6	SIGMAR1	0.02	GLYAT	39.21	SAP18	10.11	ZMPSTE24	9.59	LRRC23	19.92	TIMM17B
2.98	LOC400927-CSNK1E	25.12	CDK9	20.46	SMNDC1	9.82	CDKN1B	4.07	LRRC17	6.54	RIDA
41.37	BET1	20.93	SRRM1	34.77	BCAS2	9.81	AKAP8	3.81	RASGRP2	34.5	POP7
14.14	CWC27	0.51	SPRY3	12.96	RGS19	56.35	FSTL3	13.45	HNRNPR	0.03	GLYAT
35.39	SAP18	8.44	SPRY1	0.03	LILRB2	82.08	STUB1	30.26	SLC35B1	25.58	CDK9
25.33	SMNDC1	39.22	SPRY2	20.44	EIF1B	2.34	STAG1	22.59	DCAF7	35.86	SRRM1
36.2	BCAS2	7.3	STAM2	12.36	SPEG	5.24	NET1	7.94	AP3S2	0.19	SPRY3
13.42	RGS19	0.74	CNKSR1	28.59	SF3A1	8.68	UBE4B	4.35	CDK8	32.83	SPRY1
0.04	LILRB2	3.63	ABCC4	7.1	TRAIP	15.14	EFS	6.51	MRPS31	78.93	SPRY2
39.44	EIF1B	69.91	CDKN1A	35.01	DNAJA2	0.42	PRSS16	19.3	CALCOCO2	7.01	STAM2
161.32	CDKN2A	3.1	DENND4A	27.68	BCKDK	3.26	CDKN1C	0.15	KCNMB2	1.62	CNKSR1
15.91	SPEG	15.52	IGSF6	47.83	MAEA	47.15	SIGMAR1	3.7	GPHN	2.49	ABCC4
37.18	SF3A1	31.29	SF3B4	1.73	APC2	0.72	LOC400927-CSNK1E	16.82	RABEPK	273.17	CDKN1A
6.66	TRAIP	46.36	CDK2AP2	37.95	PAK4	17.36	BET1	42.96	TIMM17B	3.33	DENND4A
21.93	DNAJA2	0.71	IRX5	12.58	2018-03-06	9.95	CWC27	8.29	RIDA	3.4	IGSF6
17.55	BCKDK	3.59	RAMP2	54	ADAR	31.59	SAP18	19.31	POP7	42.5	SF3B4
39.73	MAEA	63.84	RAMP1	26.76	KATNB1	8.15	SMNDC1	0.03	GLYAT	48.6	CDK2AP2
0.63	APC2	7.12	RAMP3	16.68	SNAPC5	15.81	BCAS2	26.45	CDK9	1.84	IRX5
24.62	PAK4	21.93	ZMPSTE24	4.41	APBB3	20.88	RGS19	24.7	SRRM1	16.17	RAMP2
15.86	2018-03-06	35.13	CDKN1B	0.87	ZNF267	40.66	EIF1B	0.45	SPRY3	21.02	RAMP1
44.33	ADAR	12.66	AKAP8	3.6	CCNO	0.04	CDKN2A	6.96	SPRY1	5.45	RAMP3
2.43	CDKN2B	14.4	FSTL3	0.02	CDKN2C	52.32	SPEG	27.73	SPRY2	16.83	ZMPSTE24
13.74	KATNB1	0.04	CT45A10	18.67	DSCR3	26.7	SF3A1	5.34	STAM2	43.66	CDKN1B
15.36	SNAPC5	0.15	LOC102724265	21.64	TCIRG1	5.77	TRAIP	1.1	CNKSR1	19.24	AKAP8
3.81	APBB3	0.28	GAGE10	172.43	RTN3	24.46	DNAJA2	2.45	ABCC4	10	FSTL3
4.28	ZNF267	61.61	STUB1	11.97	LANCL1	54.69	BCKDK	74.09	CDKN1A	0.98	LOC102723360
3.84	CCNO	5.46	STAG1	0.12	NMUR1	13.41	MAEA	2.47	DENND4A	11.1	SMIM11B
13.22	CDKN2C	1.65	NET1	0.05	B3GALT5	0.98	APC2	13.38	IGSF6	3.39	LOC102724219
12.44	DSCR3	10.46	UBE4B	59.74	TNIP1	33.35	PAK4	57.27	SF3B4	18.79	LOC102724428
1.47	TCIRG1	16.17	EFS	0.02	LAMC3	9.5	2018-03-06	71.52	CDK2AP2	0.46	GAGE10
87.37	RTN3	4.69	CDKN1C	17.51	CDKN2D	28.45	ADAR	1.07	IRX5	2.82	U2AF1L5
14.33	LANCL1	37.45	SIGMAR1	17.32	SMYD5	8.64	KATNB1	5.83	RAMP2	1	LOC102724652
0.29	NMUR1	3.26	LOC400927-CSNK1E	0.14	KLHL41	22.52	SNAPC5	72.24	RAMP1	3.39	LOC102724843
1.31	B3GALT5	23.4	BET1	3.46	RRAGB	7.45	APBB3	7.25	RAMP3	0.77	TBC1D3I
262.89	TNIP1	15.62	CWC27	2.45	SIRPB1	2.27	ZNF267	13.34	ZMPSTE24	3.39	LOC102724951
0.01	LAMC3	48.87	SAP18	56.13	AKR1A1	0.95	CCNO	26.47	CDKN1B	0.13	LOC102724957
10.87	CDKN2D	11.01	SMNDC1	16.21	EMC8	49.75	CDKN2C	10.82	AKAP8	32.91	STUB1
2.53	IKZF1	31.01	BCAS2	4.82	TMEM5	10.5	DSCR3	18.28	FSTL3	7.01	STAG1
18.05	SMYD5	13.48	RGS19	34.5	CDKN3	0.93	TCIRG1	15.16	SMIM11B	2.47	NET1
0.06	KLHL41	3.46	LILRB2	67.8	CNPY2	89.18	RTN3	0.91	LOC102724219	10.75	UBE4B
7.09	RRAGB	65.67	EIF1B	0.04	B3GNT3	9.51	LANCL1	0.16	LOC102724265	14.46	EFS
4.93	SIRPB1	1.26	CDKN2A	1.18	TLR6	1.26	NMUR1	6.14	LOC102724428	5.7	CDKN1C
66.47	AKR1A1	20.46	SPEG	0.01	MRVI1	0.07	B3GALT5	0.43	LOC102724652	27.19	SIGMAR1
12.9	EMC8	23.27	SF3A1	13.09	PCGF3	85.34	TNIP1	0.91	LOC102724843	7.25	LOC400927-CSNK1E
10.79	TMEM5	2.71	TRAIP	68.93	TFG	0.39	LAMC3	3.4	TBC1D3I	13.8	BET1
29.01	CDKN3	28.25	DNAJA2	0.04	PKDREJ	30.03	CDKN2D	0.91	LOC102724951	10.26	CWC27
52.43	CNPY2	37.97	BCKDK	7.13	CCL26	0.01	IKZF1	0.12	LOC102724957	36.95	SAP18
0.06	B3GNT3	25.31	MAEA	2.5	TRIM22	15.86	SMYD5	57.54	STUB1	7.36	SMNDC1
0.39	TLR6	19.41	APC2	6.37	ABCA7	0.33	KLHL41	3.5	STAG1	18.39	BCAS2
0.07	MRVI1	11.15	PAK4	0.19	ABCA10	5.38	RRAGB	1.14	NET1	20.64	RGS19
19.57	PCGF3	15.15	2018-03-06	0.19	ABCA9	0.1	SIRPB1	11.13	UBE4B	18.36	LILRB2
81.79	TFG	43.56	ADAR	6.99	WARS2	88.08	AKR1A1	27.28	EFS	59.51	EIF1B
0.03	PKDREJ	0.83	CDKN2B	0.6	CDO1	21.51	EMC8	0.02	PRSS16	106.82	CDKN2A
0.83	CCL26	11.22	KATNB1	32.61	NPM3	12.15	TMEM5	5.78	CDKN1C	23.21	SPEG
4.57	TRIM22	14.29	SNAPC5	60.14	HMG20B	65.52	CDKN3	49.19	SIGMAR1	30.38	SF3A1
1	ABCA7	17.66	APBB3	14.58	HMG20A	71.1	CNPY2	3.25	LOC400927-CSNK1E	1.74	TRAIP
0.44	ABCA10	7.38	ZNF267	2.15	KLF2	0.04	B3GNT3	12.86	BET1	14.54	DNAJA2
0.29	ABCA9	0.65	CCNO	31.09	MICU1	0.03	CLEC4M	10.15	CWC27	42.1	BCKDK
0.03	ABCA8	25.63	CDKN2C	42.82	CITED2	0.43	TLR6	38.5	SAP18	24.56	MAEA
3.84	WARS2	18.16	DSCR3	7.57	SEMA3A	0.41	HOTS	6.3	SMNDC1	13.15	APC2
3.68	CDO1	46.87	TCIRG1	1965.68	TUBA1B	0.3	MRVI1	21.16	BCAS2	24.43	PAK4
20.56	NPM3	169.3	RTN3	8.11	IRF9	6.58	PCGF3	17.85	RGS19	14.29	2018-03-06
0.33	NPM2	12.58	LANCL1	0.19	CDR1	94.79	TFG	4.59	LILRB2	43.43	ADAR
47.27	HMG20B	0.24	NMUR1	13.55	BPNT1	0.02	PKDREJ	55.8	EIF1B	8.29	CDKN2B
16.32	HMG20A	0.11	B3GALT5	73.5	TUBB3	276.75	CCL26	3.23	CDKN2A	8.96	KATNB1
8.44	KLF2	44.17	TNIP1	1.76	TUBB4A	0.02	TRDN	28.5	SPEG	4.19	SNAPC5
16.52	MICU1	3.22	LAMC3	413.53	TUBB4B	9.18	TRIM22	32.02	SF3A1	22.77	APBB3
27.7	CITED2	8.12	CDKN2D	5.96	BTN3A3	8.75	ABCA7	3.43	TRAIP	6.83	ZNF267
4.9	SEMA3A	2.83	IKZF1	6.45	BTN2A2	0.16	ABCA10	17.77	DNAJA2	0.53	CCNO
1141.74	TUBA1B	17.47	SMYD5	0.91	SCML2	0.19	ABCA9	55.62	BCKDK	20.3	CDKN2C
8.24	IRF9	0.24	KLHL41	8.35	CDR2	0.47	ABCA8	25.79	MAEA	16.2	DSCR3
0.23	CDR1	13.43	RRAGB	8.93	CEPT1	2.83	WARS2	38.84	APC2	52.09	TCIRG1
17.42	BPNT1	4.19	SIRPB1	6.49	CORO2B	3	CDO1	19.45	PAK4	85.12	RTN3
69.21	TUBB3	68.66	AKR1A1	265	MYL12B	32.91	NPM3	10.27	2018-03-06	7.43	LANCL1
23.21	TUBB4A	14.43	EMC8	2.29	NOD1	0.22	NPM2	41.48	ADAR	0.68	NMUR1
412.94	TUBB4B	8.78	TMEM5	3.17	ANAPC10	82.86	HMG20B	0.54	CDKN2B	0.17	B3GALT5
2.89	BTN3A3	13.76	CDKN3	1.03	DLC1	8.05	HMG20A	13.3	KATNB1	76.31	TNIP1
5.1	BTN2A2	66.19	CNPY2	0.02	ATP8A1	4.88	KLF2	4.3	SNAPC5	7.02	LAMC3
0.18	SYCP2	0.07	B3GNT3	244.41	NDRG1	23.53	MICU1	21.05	APBB3	6.19	CDKN2D
2.13	SCML2	1.58	TLR6	0.47	MYL9	19.55	CITED2	4.13	ZNF267	5.09	IKZF1
20.61	CDR2	0.35	HOTS	848.86	RACK1	6.99	SEMA3A	0.41	CCNO	12.37	SMYD5
15.12	CEPT1	1.04	MRVI1	18.92	ADARB1	2226.1	TUBA1B	23.52	CDKN2C	0.36	KLHL41
18.17	CORO2B	12.35	PCGF3	1.2	CDS1	28.2	IRF9	14.06	DSCR3	7.64	RRAGB
236.42	MYL12B	65.27	TFG	27.39	PEMT	8.5	BPNT1	58.66	TCIRG1	13.44	SIRPB1
1.97	NOD1	0.05	PKDREJ	14.54	PIAS3	120.15	TUBB3	119.61	RTN3	35.92	AKR1A1
7.11	ANAPC10	4.33	CCL26	1.07	ST3GAL6	14.67	TUBB4A	7.48	LANCL1	14.38	EMC8
21.74	DLC1	15.91	TRIM22	10.51	NDC80	493.21	TUBB4B	0.4	NMUR1	6.41	TMEM5
1.09	ATP8A1	3.35	ABCA7	19.53	CPQ	16.57	BTN3A3	0.5	B3GALT5	4.51	CDKN3
20.92	NDRG1	0.81	ABCA10	5.52	BASP1	8.41	BTN2A2	61.8	TNIP1	35.53	CNPY2
17.39	MYL9	0.48	ABCA9	0.19	CDSN	0.72	SCML2	5.21	LAMC3	0.05	B3GNT3
971.95	RACK1	3.26	ABCA8	105.6	IFITM3	19.58	CDR2	4.98	CDKN2D	0.03	CLEC4M
8.06	ADARB1	4.58	WARS2	0.13	RAPGEF3	9.6	CEPT1	3.13	IKZF1	3.03	TLR6
1.06	CDS1	35.08	CDO1	49.19	NSA2	2.39	CORO2B	0.07	CRISP3	0.28	HOTS
13.52	PEMT	12.53	NPM3	15.82	YAP1	229.66	MYL12B	20.27	SMYD5	1.41	MRVI1
22.45	PIAS3	0.56	NPM2	0.13	SPON2	7.56	NOD1	0.27	KLHL41	14.39	PCGF3
2.95	ST3GAL6	41.2	HMG20B	0.06	SPON1	6.63	ANAPC10	8	RRAGB	54.35	TFG
22.95	NDC80	8.7	HMG20A	30.94	PRMT5	1.48	DLC1	7.79	SIRPB1	0.17	PKDREJ
4.79	CPQ	1.53	KLF2	0.92	TESK2	0.12	ATP8A1	57.98	AKR1A1	1.55	CCL26
100.7	BASP1	36.49	MICU1	21.82	CD2BP2	43.94	NDRG1	13.48	EMC8	26.79	TRIM22
0.02	CDSN	0.01	CACNG2	33.21	UBAC1	651.61	MYL9	5.56	TMEM5	10.48	ABCA7
48.77	IFITM3	41.67	CITED2	43.26	CDIPT	2369.34	RACK1	12.95	CDKN3	0.16	ABCA10
1.4	RAPGEF3	0.38	SEMA3A	21.56	PGRMC2	7.1	ADARB1	48.18	CNPY2	0.82	ABCA9
46.72	NSA2	1271.21	TUBA1B	26.32	ARIH2	0.02	CDS1	0.09	B3GNT3	0.91	ABCA8
44.74	YAP1	36.8	IRF9	6.31	TUBGCP3	34.45	PEMT	1.73	TLR6	3.13	WARS2
0.19	SPON2	12.11	BPNT1	5.25	SEC24B	14.91	PIAS3	0.68	HOTS	4.51	CDO1
0.07	SPON1	274.89	TUBB3	15.83	CFDP1	2.05	ST3GAL6	0.88	MRVI1	9.48	NPM3
56.04	PRMT5	24.71	TUBB4A	142.3	TMEM147	9.35	NDC80	10.71	PCGF3	0.6	NPM2
1.19	TESK2	161.16	TUBB4B	17.27	RBM14	0.12	CPQ	64.25	TFG	62.75	HMG20B
18.41	CD2BP2	9.54	BTN3A3	24.45	LYPLA1	0.44	WFDC2	0.09	PKDREJ	6.59	HMG20A
17.61	UBAC1	4.26	BTN2A2	1.4	CDC42EP2	36.26	BASP1	5.26	CCL26	3.08	KLF2
21.5	CDIPT	0.24	SYCP2	24.11	EMG1	0.22	CDSN	12.26	TRIM22	16.49	MICU1
15.37	PGRMC2	0.54	SCML2	9.37	IFI30	1501.64	IFITM3	5.11	ABCA7	64.66	CITED2
41.2	ARIH2	5.4	CDR2	10.7	C1D	1.66	RAPGEF3	0.42	ABCA10	5.2	SEMA3A
134.47	TUBGCP3	17.49	CEPT1	31.51	TIMM17A	45.18	NSA2	0.81	ABCA9	541.45	TUBA1B
7.73	SEC24B	27.52	CORO2B	2.95	N4BP2L2	13.14	YAP1	1.97	ABCA8	34.46	IRF9
41.9	CFDP1	193.06	MYL12B	20.85	ZER1	1.24	SPON2	4.12	WARS2	0.13	CDR1
63.25	TMEM147	3.99	NOD1	30.4	MCRS1	0.03	SPON1	15.68	CDO1	12.2	BPNT1
13.26	RBM14	6.95	ANAPC10	0.03	LRRN2	28.59	PRMT5	9.5	NPM3	104.18	TUBB3
29.05	LYPLA1	4.8	DLC1	73.19	FAM3C	1.21	TESK2	0.55	NPM2	9.77	TUBB4A
11.03	CDC42EP2	2.23	ATP8A1	16.85	ACAA2	44.34	CD2BP2	58.4	HMG20B	87.14	TUBB4B
52.29	EMG1	187.11	NDRG1	32.71	PPIE	30.74	UBAC1	7.55	HMG20A	11.29	BTN3A3
2.1	IFI30	23.13	MYL9	0.02	VAV3	67.97	CDIPT	1.97	KLF2	5.59	BTN2A2
20.6	C1D	920.82	RACK1	73.81	TOMM40	26.19	PGRMC2	39.28	MICU1	0.24	SYCP2
0.04	OLFM1	3.84	ADARB1	9.35	TAB1	24.68	ARIH2	0.02	CACNG2	0.61	SCML2
36.05	TIMM17A	0.36	CDS1	36.67	ECI2	4.17	TUBGCP3	51.75	CITED2	7.42	CDR2
11.99	N4BP2L2	21.71	PEMT	71.52	HAX1	2.84	SEC24B	0.3	SEMA3A	14.68	CEPT1
15.69	ZER1	11.37	PIAS3	3.57	GPNMB	67.11	CFDP1	1270.03	TUBA1B	49.61	CORO2B
29.46	MCRS1	5.05	ST3GAL6	14.03	BAIAP2	0.1	CD52	38.22	IRF9	121.72	MYL12B
0.12	LRRN2	4.91	NDC80	53.29	MAD2L2	108.17	TMEM147	0.69	CDR1	5.7	NOD1
45.85	FAM3C	24.32	CPQ	61.86	TACC3	13.36	RBM14	9.94	BPNT1	4.28	ANAPC10
58.72	ACAA2	0.56	WFDC2	0.58	MERTK	11.18	LYPLA1	333.25	TUBB3	8.45	DLC1
38.72	PPIE	0.2	MYCNOS	13.47	SLC30A9	4.08	CDC42EP2	45.44	TUBB4A	1.06	ATP8A1
0.3	VAV3	48.7	BASP1	1.13	PIBF1	48.93	EMG1	185.4	TUBB4B	484.22	NDRG1
64.6	TOMM40	0.06	CDSN	49.65	PPIH	52.64	IFI30	8.86	BTN3A3	56.78	MYL9
7.35	TAB1	323.93	IFITM3	5.63	COG5	11.66	C1D	3.92	BTN2A2	1172.22	RACK1
96.41	ECI2	1.21	RAPGEF3	75.35	ZNHIT1	40.76	OLFM1	0.07	SYCP2	2.82	ADARB1
51.08	HAX1	47.42	NSA2	2.13	FST	43.79	TIMM17A	0.48	SCML2	0.36	CDS1
0.97	GPNMB	13.19	YAP1	24.68	TIMM44	5.57	N4BP2L2	3.76	CDR2	18.16	PEMT
4.4	BAIAP2	4.84	SPON2	6.17	CLGN	17.71	ZER1	10.39	CEPT1	17.24	PIAS3
48.52	MAD2L2	14.65	SPON1	63.5	PFDN6	54.49	MCRS1	42.13	CORO2B	2.3	ST3GAL6
43.51	TACC3	35.16	PRMT5	7.63	ZBTB18	1.7	LRRN2	136.64	MYL12B	0.5	NDC80
2.53	MERTK	1.68	TESK2	44.2	HMGN4	107.26	FAM3C	3.38	NOD1	16.2	CPQ
27.56	SLC30A9	32.57	CD2BP2	96.12	TADA3	5.06	ACAA2	3.59	ANAPC10	1.23	WFDC2
3.56	PIBF1	31.01	UBAC1	0.43	TRIM38	43.35	PPIE	4.7	DLC1	32.35	BASP1
42.54	PPIH	34.48	CDIPT	219.8	ATP5H	0.37	VAV3	1.22	ATP8A1	0.62	CDSN
16.27	COG5	21.96	PGRMC2	43.01	UBE2E3	79.66	TOMM40	223.08	NDRG1	1135.13	IFITM3
44.97	ZNHIT1	27.06	ARIH2	12.26	SLC25A17	13.02	TAB1	40.12	MYL9	1.21	RAPGEF3
11.62	FST	8.05	TUBGCP3	7.95	SLC9A6	65.22	ECI2	1106.56	RACK1	33.04	NSA2
24.93	TIMM44	11.05	SEC24B	0.17	CEACAM5	102.48	HAX1	5.06	ADARB1	11.02	YAP1
10.98	CLGN	39.99	CFDP1	63.47	EIF3M	11.33	GPNMB	0.36	CDS1	6.55	SPON2
48.88	PFDN6	65.52	CD52	3.83	HOXB13	30.12	BAIAP2	32.34	PEMT	2.54	SPON1
5.2	ZBTB18	94.86	TMEM147	34.78	NXF1	131.58	MAD2L2	15.23	PIAS3	26.77	PRMT5
28.81	HMGN4	8.66	RBM14	29.34	SEC23B	41.3	TACC3	3.21	ST3GAL6	2.12	TESK2
52.05	TADA3	15.39	LYPLA1	14.19	SEC23A	0.42	MERTK	2.2	NDC80	21.07	CD2BP2
3.89	TRIM38	4.26	CDC42EP2	10.79	CAP2	7.14	SLC30A9	18.37	CPQ	22.1	UBAC1
246.13	ATP5H	28.78	EMG1	143.97	CAP1	1.01	PIBF1	1.73	WFDC2	40.02	CDIPT
63.32	UBE2E3	796.4	IFI30	53.78	CREB3	39.16	PPIH	52.79	BASP1	13.7	PGRMC2
14.49	SLC25A17	18.7	C1D	49.93	LRRC41	5.52	COG5	0.26	CDSN	27.9	ARIH2
6.22	SLC9A6	63.26	OLFM1	34.64	VTI1B	139.15	ZNHIT1	607.7	IFITM3	9.25	TUBGCP3
0.25	CEACAM5	0.06	CDX1	1.06	CRHR1-IT1-CRHR1	20.06	FST	1.81	RAPGEF3	10.95	SEC24B
100.77	EIF3M	34.99	TIMM17A	91.28	CRTAP	25.8	TIMM44	37.77	NSA2	34.62	CFDP1
3.79	HOXB13	25.65	N4BP2L2	38.67	SYNCRIP	0.98	CLGN	6.54	YAP1	21.72	CD52
18.47	NXF1	11.65	ZER1	49.02	VAT1	125.19	PFDN6	7.01	SPON2	108.59	TMEM147
66.1	SEC23B	28.18	MCRS1	52.58	STK25	13.65	ZBTB18	12.35	SPON1	12.98	RBM14
78.64	SEC23A	3.39	LRRN2	3.45	ENOX2	33.41	HMGN4	33.16	PRMT5	11.32	LYPLA1
19.01	CAP2	38.91	FAM3C	10.38	UNC13B	153.48	TADA3	1.68	TESK2	5.02	CDC42EP2
182.15	CAP1	54.23	ACAA2	45.15	CARM1	0.92	TRIM38	28.2	CD2BP2	18.72	EMG1
39.39	CREB3	33.17	PPIE	3.57	NCOA2	268.25	ATP5H	28.34	UBAC1	1440.34	IFI30
34.1	LRRC41	3.42	VAV3	0.01	ADARB2	48.45	UBE2E3	42.26	CDIPT	8.34	C1D
52.14	VTI1B	44.19	TOMM40	8.47	CEBPA	13.89	SLC25A17	12.81	PGRMC2	8.16	OLFM1
1.74	CRHR1-IT1-CRHR1	16.74	TAB1	1.16	SEMA6C	3.46	SLC9A6	22.47	ARIH2	0.03	CDX1
26.16	CRTAP	119.5	ECI2	5.02	SEMA6B	0.28	CEACAM5	6.88	TUBGCP3	13.03	TIMM17A
60.37	SYNCRIP	77.31	HAX1	10.32	SEMA4F	84.16	EIF3M	8.33	SEC24B	16.57	N4BP2L2
117.4	VAT1	258.46	GPNMB	6.65	SEMA4D	2.61	HOXB13	26.01	CFDP1	21.68	ZER1
45.83	STK25	21.12	BAIAP2	53.85	SEMA4B	22.81	NXF1	92.05	CD52	22.09	MCRS1
4.54	ENOX2	53.52	MAD2L2	32.44	CEBPB	19.67	SEC23B	107.11	TMEM147	3.14	LRRN2
7.99	UNC13B	9.81	TACC3	13.77	SEMA3C	18.47	SEC23A	13.09	RBM14	77.82	FAM3C
31.08	CARM1	13.51	MERTK	6.26	APPBP2	0.13	C1orf61	9.21	LYPLA1	24.25	ACAA2
2.33	NCOA2	4.42	CLEC10A	37.38	MYBBP1A	8.88	CAP2	6.27	CDC42EP2	0.05	CDX2
0.01	ADARB2	25.95	SLC30A9	0.14	FBXW10	87.28	CAP1	22.83	EMG1	19.88	PPIE
0.19	CEBPA	3.97	PIBF1	2.81	CIB2	48.45	CREB3	781.16	IFI30	4.39	VAV3
2.28	SEMA6C	19.62	PPIH	161.04	CIB1	34.54	LRRC41	9.68	C1D	45.66	TOMM40
0.25	SEMA6B	11.31	COG5	45.04	CEBPD	52.75	VTI1B	59.16	OLFM1	17.12	TAB1
4.85	SEMA4F	105.97	ZNHIT1	2.26	ZNF211	0.26	CRHR1-IT1-CRHR1	0.03	CDX1	31.5	ECI2
4.62	SEMA4D	0.47	FST	55.62	DDX17	132.05	CRTAP	15.42	TIMM17A	46.11	HAX1
11.01	SEMA4B	25.58	TIMM44	7.6	DEAF1	17.39	SYNCRIP	14.73	N4BP2L2	239.47	GPNMB
75.37	CEBPB	0.88	CLGN	24.77	CHERP	55.89	VAT1	17.67	ZER1	17.32	BAIAP2
16.54	SEMA3C	55.9	PFDN6	21.59	KAT5	65.76	STK25	28.84	MCRS1	35.56	MAD2L2
11.62	APPBP2	10.56	ZBTB18	131.04	HYOU1	2.26	ENOX2	4.19	LRRN2	5.12	TACC3
31.4	MYBBP1A	33.64	HMGN4	5.51	IPO8	6.98	UNC13B	21.07	FAM3C	37.93	MERTK
2.62	FBLN5	80.96	TADA3	17.16	IPO7	42.94	CARM1	36.09	ACAA2	6.94	CLEC10A
2.36	CIB2	4.37	TRIM38	52.73	NOP56	1.14	NCOA2	21.05	PPIE	17.76	SLC30A9
56.51	CIB1	170.75	ATP5H	0.81	NEBL	0.01	ADARB2	2.73	VAV3	2.3	PIBF1
11.22	CEBPD	32.52	UBE2E3	41.25	PITRM1	12.72	CEBPA	72.79	TOMM40	13.05	PPIH
3.24	ZNF211	14.86	SLC25A17	8.24	ATG7	1.13	SEMA6C	20.95	TAB1	14.82	COG5
74.55	DDX17	6.71	SLC9A6	25.84	SSSCA1	42.81	SEMA6B	78.5	ECI2	86.61	ZNHIT1
17.95	DEAF1	0.41	CEACAM5	72.03	RNASEH2A	9.13	SEMA4F	79.05	HAX1	7.33	FST
24.06	CHERP	70.58	EIF3M	15.88	P3H3	0.23	SEMA4D	207.67	GPNMB	30.77	TIMM44
16.78	KAT5	33	NXF1	0.08	UPK3B	68.99	SEMA4B	30.98	BAIAP2	0.04	CLGN
108.72	HYOU1	31.16	SEC23B	0.21	LOC105376731	75.58	CEBPB	63.02	MAD2L2	24.35	PFDN6
20.28	IPO8	17.57	SEC23A	71.39	GLRX3	11.33	SEMA3C	10.13	TACC3	8.83	ZBTB18
64.91	IPO7	334.91	C1orf61	12.29	CEBPG	4.46	APPBP2	10.98	MERTK	22.25	HMGN4
60.84	NOP56	7.84	CAP2	46.28	DCTN2	13.43	MYBBP1A	3.95	CLEC10A	62.2	TADA3
24.07	PITRM1	108.66	CAP1	105.64	ANP32B	1.84	FBLN5	15.42	SLC30A9	6.25	TRIM38
17.78	ATG7	50.36	CREB3	85.7	LAMTOR5	0.29	FBXW10	2.03	PIBF1	74.95	ATP5H
36.93	SSSCA1	31.33	LRRC41	17.92	PROCR	37.24	CIB2	19.97	PPIH	28.46	UBE2E3
58.75	RNASEH2A	55.71	VTI1B	35.25	TM9SF1	152.32	CIB1	10	COG5	8.71	SLC25A17
31.64	P3H3	0.61	CRHR1-IT1-CRHR1	262.65	PRDX4	51.93	CEBPD	115.42	ZNHIT1	5.24	SLC9A6
0.05	UBD	23.77	CRTAP	73.91	ARL6IP5	3.96	ZNF211	0.33	FST	0.73	CEACAM5
0.18	UPK3B	32.24	SYNCRIP	168.6	ARPC1A	42.17	DDX17	25.71	TIMM44	40.58	EIF3M
40.26	GLRX3	207.63	VAT1	0.14	HTATIP2	26.39	DEAF1	0.36	CLGN	0.02	HOXB13
27.24	CEBPG	49.47	STK25	76.63	AGPAT1	14.4	CHERP	38.04	PFDN6	55.23	NXF1
516.16	DCTN2	2.18	ENOX2	53.57	AGPAT2	16.08	KAT5	7.67	ZBTB18	36.36	SEC23B
111.71	ANP32B	11.05	UNC13B	13.72	RPP30	86.21	HYOU1	18.52	HMGN4	13.54	SEC23A
66.45	LAMTOR5	22.67	CARM1	5.91	RPP38	5.79	IPO8	81.85	TADA3	112.91	C1orf61
25.64	PROCR	3.64	NCOA2	18.52	SPTLC1	15.14	IPO7	4.26	TRIM38	2.56	CAP2
38.15	TM9SF1	0.06	ADARB2	6.13	SLC35A1	39.95	NOP56	118.52	ATP5H	92.64	CAP1
69.15	PRDX4	9.52	CEBPA	0.12	CEL	0.24	NEBL	22.3	UBE2E3	28.5	CREB3
45.29	ARL6IP5	6.77	SEMA6C	1.23	SLC19A2	22.82	PITRM1	9.36	SLC25A17	26.23	LRRC41
142.99	ARPC1A	40.37	SEMA6B	4.62	IFI44	10.79	ATG7	3.93	SLC9A6	31.43	VTI1B
11.01	HTATIP2	2.17	SEMA4F	4.87	ARFGEF2	50.11	SSSCA1	0.72	CEACAM5	1.17	CRHR1-IT1-CRHR1
42.65	AGPAT1	4.4	SEMA4D	6.25	ARFGEF1	88.66	RNASEH2A	60.84	EIF3M	29.67	CRTAP
6.74	AGPAT2	12.8	SEMA4B	0.16	AKAP3	94.9	P3H3	0.02	HOXB13	28.96	SYNCRIP
10.34	RPP30	68.19	CEBPB	117.54	RABAC1	0.63	UBD	40.44	NXF1	96.96	VAT1
6.75	RPP38	2.27	SEMA3C	0.01	SLC34A2	0.33	UPK3B	24.37	SEC23B	30.28	STK25
34.66	SPTLC1	10.13	APPBP2	7.7	SLU7	0.06	LOC105375396	10.37	SEC23A	2.11	ENOX2
4.69	SLC35A1	11.96	MYBBP1A	27.73	DPYSL4	0.07	LOC105376731	370.87	C1orf61	14.22	UNC13B
0.17	CEL	14.23	FBLN5	59.27	SIVA1	28.19	GLRX3	6.43	CAP2	33.6	CARM1
5.94	SLC19A2	0.06	FBXW10	50.77	MRPL28	14.2	CEBPG	105.76	CAP1	3.88	NCOA2
15.94	IFI44	11.3	CIB2	256.95	CCT7	107.26	DCTN2	53.22	CREB3	0.28	ADARB2
0.02	OLFM4	74.7	CIB1	113.78	CCT4	140.79	ANP32B	35.87	LRRC41	7.64	CEBPA
11.42	ARFGEF2	128.73	CEBPD	80.19	CCT2	117.39	LAMTOR5	45.68	VTI1B	4.98	SEMA6C
7.13	ARFGEF1	7.53	ZNF211	149.38	NPC2	24.22	PROCR	0.53	CRHR1-IT1-CRHR1	121.94	SEMA6B
0.19	AKAP3	105.64	DDX17	10.96	TACC2	33.66	TM9SF1	22.36	CRTAP	1.31	SEMA4F
166.67	RABAC1	17.3	DEAF1	21.24	CENPA	215.82	PRDX4	24.14	SYNCRIP	6.2	SEMA4D
0.01	SLC34A2	13.8	CHERP	7.16	SORBS1	64.8	ARL6IP5	246.81	VAT1	23.35	SEMA4B
12.49	SLU7	26.21	KAT5	8.26	IFITM2	142.19	ARPC1A	45.52	STK25	108.93	CEBPB
0.02	DPYSL4	47.37	HYOU1	27.57	POMT1	0.03	HTATIP2	1.9	ENOX2	2.22	SEMA3C
37.32	SIVA1	11.44	IPO8	9.1	TXNRD2	84.44	AGPAT1	10.19	UNC13B	8.4	APPBP2
48.37	MRPL28	26.4	IPO7	2.61	MTHFS	34.15	AGPAT2	39.02	CARM1	16.18	MYBBP1A
195.06	CCT7	54.34	NOP56	372.36	DRAP1	6.8	RPP30	2.71	NCOA2	16.8	FBLN5
127.66	CCT4	4.6	NEBL	69.28	CENPB	6.25	RPP38	0.13	ADARB2	0.22	FBXW10
130.54	CCT2	0.2	CEBPE	22.7	DNPH1	11.52	SPTLC1	10.53	CEBPA	8.85	CIB2
99.01	NPC2	15.17	PITRM1	5.93	SMC2	8.75	SLC35A1	11.59	SEMA6C	55.29	CIB1
2.95	TACC2	9.8	ATG7	159.74	PRPF8	1.41	CEL	65.23	SEMA6B	500.87	CEBPD
13.18	CENPA	17.92	SSSCA1	0.34	ERN2	2.71	SLC19A2	2.89	SEMA4F	11.55	ZNF211
1.06	SORBS1	18.18	RNASEH2A	91.1	AHSA1	18.65	IFI44	4.58	SEMA4D	101.22	DDX17
5.16	IFITM2	12.05	P3H3	2.26	CENPC	1.82	ARFGEF2	16.04	SEMA4B	14.61	DEAF1
1.54	COLEC10	5.81	UBD	9.05	USP16	3.58	ARFGEF1	88.77	CEBPB	46.4	CHERP
9.58	POMT1	0.13	LINC02054	25.11	CDC42EP3	0.2	AKAP3	1.23	SEMA3C	22.85	KAT5
0.05	MAB21L2	0.1	UPK3B	2.21	SH2B2	325.63	RABAC1	7.64	APPBP2	61.11	HYOU1
10.04	TXNRD2	1.89	BATF	26.75	PAIP1	8.91	SLU7	17.34	MYBBP1A	8.61	IPO8
8.71	MTHFS	40.92	GLRX3	180.63	PAICS	2.16	DPYSL4	17.62	FBLN5	23.15	IPO7
316.64	DRAP1	18.07	CEBPG	13.84	TBL3	51.4	SIVA1	0.12	FBXW10	36	NOP56
39.89	CENPB	87.28	DCTN2	17.92	MXD4	179.13	MRPL28	15.74	CIB2	0.86	NEBL
22.91	DNPH1	77.01	ANP32B	22.49	P3H4	312.13	CCT7	68.31	CIB1	0.4	CEBPE
11.73	SMC2	108.2	LAMTOR5	9.43	ST6GALNAC2	120.71	CCT4	174.96	CEBPD	14.92	PITRM1
101.51	PRPF8	18.46	PROCR	6.55	PDLIM5	81.32	CCT2	5.67	ZNF211	8.09	ATG7
0.37	ERN2	26.75	TM9SF1	3.38	TRIM3	211.6	NPC2	78.46	DDX17	17.35	SSSCA1
103.94	AHSA1	123.09	PRDX4	40.41	ERLIN1	3.83	TACC2	19.14	DEAF1	9.95	RNASEH2A
2.32	CENPC	87.16	ARL6IP5	55.75	HEXIM1	17.86	CENPA	27.61	CHERP	9.73	P3H3
16.61	USP16	75.94	ARPC1A	52.95	SPAG5	4.89	SORBS1	28.49	KAT5	5.79	UBD
27.77	CDC42EP3	19.12	HTATIP2	33.53	RBCK1	375.87	IFITM2	61.39	HYOU1	1.41	LOC105372280
3.49	SH2B2	51.3	AGPAT1	8.22	STAMBP	0.04	COLEC10	7.34	IPO8	0.19	LOC105374250
44.26	PAIP1	19.44	AGPAT2	57.89	TGOLN2	19.39	POMT1	18.06	IPO7	0.24	LOC105376731
83.77	PAICS	8.14	RPP30	2.23	CENPE	17.91	TXNRD2	42.99	NOP56	1.72	BATF
13.14	TBL3	9.58	RPP38	2.37	ARID3B	10.89	MTHFS	2.52	NEBL	19.02	GLRX3
11.73	MXD4	34.3	SPTLC1	3.88	POLR3F	454.94	DRAP1	0.25	CEBPE	18.36	CEBPG
21.69	P3H4	14.86	SLC35A1	1.04	POLR3G	101.25	CENPB	17.18	PITRM1	456.09	DCTN2
0.45	ST6GALNAC2	0.63	CEL	5.92	POLR3C	125.37	DNPH1	6.66	ATG7	63.41	ANP32B
12.74	PDLIM5	4.34	SLC19A2	16.33	IVNS1ABP	3.09	SMC2	20.81	SSSCA1	48.51	LAMTOR5
6.02	TRIM3	7.3	IFI44	43.97	TRIM16	25.09	PRPF8	17.22	RNASEH2A	11.08	PROCR
23.45	ERLIN1	0.09	OLFM4	142.87	MYL12A	0.22	ERN2	11.48	P3H3	38.15	TM9SF1
9.26	HEXIM1	0.29	CXCL13	28.71	TXNIP	93.54	AHSA1	4.47	UBD	68.96	PRDX4
35.38	SPAG5	5.16	ARFGEF2	12.67	TAF6L	0.64	CENPC	0.42	LOC105372280	49.86	ARL6IP5
31.15	RBCK1	8.74	ARFGEF1	13.48	CENPF	5.22	USP16	0.14	LOC105374250	116.86	ARPC1A
9.4	STAMBP	1.7	AKAP3	0.14	PDPN	12.71	CDC42EP3	0.1	LOC105375787	16.89	HTATIP2
54.91	TGOLN2	175.69	RABAC1	0.05	POSTN	76.01	SH2B2	0.08	LOC105376731	57.34	AGPAT1
3.45	CENPE	0.35	SLC34A2	108.54	ATP5L	36.08	PAIP1	2.19	BATF	25.26	AGPAT2
3.04	ARID3B	17.63	SLU7	0.03	RASL10A	36.11	PAICS	31.03	GLRX3	6.15	RPP30
14.33	POLR3F	11.53	DPYSL4	17.89	GAS2L1	31.47	TBL3	9.76	CEBPG	6.31	RPP38
12.53	POLR3G	26.58	SIVA1	2.37	RAD51AP1	9.52	MXD4	75.04	DCTN2	32.71	SPTLC1
7.14	POLR3C	63.77	MRPL28	12.36	RGS14	67.53	P3H4	60.1	ANP32B	9.67	SLC35A1
26.98	IVNS1ABP	138.06	CCT7	0.03	LEFTY1	10.15	ST6GALNAC2	75.25	LAMTOR5	2.39	CEL
18.94	TRIM16	85.09	CCT4	3.03	EXOC5	8.33	PDLIM5	15.86	PROCR	2.64	SLC19A2
246.51	MYL12A	92.89	CCT2	14.04	NPRL2	6.79	TRIM3	29.23	TM9SF1	4.89	IFI44
18.03	TXNIP	438.43	NPC2	1.54	IGF2BP3	17.9	ERLIN1	71.1	PRDX4	0.11	OLFM4
9.36	TAF6L	0.98	GNLY	23.56	IGF2BP2	19.86	HEXIM1	55.08	ARL6IP5	0.51	CXCL13
10.26	CENPF	8.64	TACC2	6.08	CAMKK2	20.54	SPAG5	59.09	ARPC1A	4.66	ARFGEF2
67.55	PDPN	3.07	CENPA	2.01	PRELID3A	35.31	RBCK1	11.85	HTATIP2	6.28	ARFGEF1
0.15	POSTN	13.42	SORBS1	18.85	MTX2	8.35	STAMBP	69.64	AGPAT1	1.19	AKAP3
77.47	ATP5L	34.86	IFITM2	90.01	YKT6	23.13	TGOLN2	23.14	AGPAT2	176.13	RABAC1
12.76	GAS2L1	0.02	COLEC10	0.03	SPINT2	1.36	CENPE	6.47	RPP30	5.78	SLC34A2
13.57	RAD51AP1	20.63	POMT1	31.47	PMVK	1.35	ARID3B	10.19	RPP38	17.96	SLU7
1.39	RGS14	0.31	MAB21L2	46.81	KHDRBS3	4.32	POLR3F	22.41	SPTLC1	10.37	DPYSL4
0.06	LEFTY1	14.65	TXNRD2	59.9	KHDRBS1	6.26	POLR3G	7.28	SLC35A1	18.23	SIVA1
12.23	EXOC5	5.99	MTHFS	23.69	CELF1	6.65	POLR3C	0.74	CEL	35.5	MRPL28
7.37	NPRL2	112.28	DRAP1	0.09	CELF2	16.66	IVNS1ABP	2.05	SLC19A2	73.68	CCT7
6.19	IGF2BP1	42.78	CENPB	0.05	CES1	83.92	TRIM16	3.88	IFI44	42.19	CCT4
46.42	IGF2BP3	8.32	SCGN	0.1	CXCR6	0.4	MYL12A	0.07	OLFM4	45.67	CCT2
62.18	IGF2BP2	45.14	DNPH1	15.73	CTCF	415.73	TXNIP	0.14	CXCL13	296.55	NPC2
11.62	CAMKK2	3.38	SMC2	9.27	FARS2	13.25	TAF6L	3.26	ARFGEF2	1.69	GNLY
1.64	PRELID3A	44.01	PRPF8	3.76	CGRRF1	7.06	CENPF	5.31	ARFGEF1	3.09	TACC2
26.35	MTX2	0.42	ERN2	1.27	CGREF1	0.19	PDPN	1.45	AKAP3	0.12	CENPA
83.95	YKT6	51.07	AHSA1	101.98	RRAGA	0.1	POSTN	174.85	RABAC1	17.03	SORBS1
0.08	SPINT2	3.19	CENPC	0.61	PRH1-TAS2R14	130.51	ATP5L	0.4	SLC34A2	140.85	IFITM2
9.4	PMVK	15.83	USP16	7.49	DCTN6	0.16	RASL10A	14.02	SLU7	0.03	COLEC10
4.61	KHDRBS3	1.87	CDC42EP3	8.88	GNA13	57.99	GAS2L1	14.14	DPYSL4	21.65	POMT1
80.53	KHDRBS1	6.21	SH2B2	0.07	TNFSF13B	4.27	RAD51AP1	17.48	SIVA1	2.52	MAB21L2
33.41	CELF1	46.22	PAIP1	1.11	CSPG5	8.43	RGS14	62.82	MRPL28	10.26	TXNRD2
1.16	CELF2	63.32	PAICS	0.21	AVIL	0.38	LEFTY1	109.38	CCT7	2.11	MTHFS
0.03	CXCR6	12.96	TBL3	3.48	B3GNT2	3.01	EXOC5	48.68	CCT4	71.35	DRAP1
13.46	CTCF	14.55	MXD4	23.8	GNB5	19.48	NPRL2	54.93	CCT2	47.98	CENPB
0.04	CD226	12.55	P3H4	70.38	EBP	0.01	IGF2BP1	326.9	NPC2	16.75	DNPH1
7.19	FARS2	1	ST6GALNAC2	1.91	BUB1B-PAK6	10.2	IGF2BP3	0.74	GNLY	3.38	SMC2
7.31	CGRRF1	14.08	PDLIM5	0.65	DLL3	13.5	IGF2BP2	9.13	TACC2	67.19	PRPF8
0.39	CGREF1	7.58	TRIM3	0.05	CLDN16	15.15	CAMKK2	2.54	CENPA	0.95	ERN2
61.95	RRAGA	8.35	ERLIN1	0.31	WRB-SH3BGR	0.11	SCGB1D2	12.81	SORBS1	42.63	AHSA1
1.18	PRH1-TAS2R14	18.23	HEXIM1	1.29	PNMA2	2.2	PRELID3A	63.1	IFITM2	2.88	CENPC
18.83	DCTN6	6.2	SPAG5	30.59	CETN2	10.69	MTX2	21.8	POMT1	8.92	USP16
13.75	GNA13	24	RBCK1	0.03	FUT9	79.09	YKT6	0.41	MAB21L2	1.09	CDC42EP3
0.28	TNFSF13B	12.5	STAMBP	4.11	GMEB1	0.21	SPINT2	14.37	TXNRD2	17.24	SH2B2
0.73	CSPG5	32.79	TGOLN2	0.03	RRH	66.04	PMVK	3.03	MTHFS	22.59	PAIP1
1.38	AVIL	1.3	CENPE	0.3	CCT6B	0.04	DMRT2	132.64	DRAP1	29.51	PAICS
12.87	B3GNT2	2.29	ARID3B	62.22	CCT8	15.17	KHDRBS3	60.15	CENPB	14.98	TBL3
36.49	GNB5	8.55	POLR3F	57.35	CNPY3	48.58	KHDRBS1	3.58	SCGN	16.78	MXD4
32.17	EBP	2.3	POLR3G	0.07	CORIN	21.01	CELF1	43.97	DNPH1	24.11	P3H4
0.22	BUB1B-PAK6	7.15	POLR3C	0.41	ADCY1	1.34	CELF2	1.91	SMC2	0.76	ST6GALNAC2
0.02	DLL3	31.13	IVNS1ABP	5.56	CETN3	0.69	CES1	62.34	PRPF8	16.33	PDLIM5
0.24	CLDN16	17.14	TRIM16	0.07	TBC1D7-LOC100130357	0.08	LBX1	0.58	ERN2	7.58	TRIM3
0.88	WRB-SH3BGR	116.03	MYL12A	0.11	CNPY3-GNMT	11.46	CTCF	43.24	AHSA1	6.76	ERLIN1
1.72	PNMA2	77.24	TXNIP	0.03	CETP	8.4	FARS2	1.91	CENPC	15.11	HEXIM1
37.62	CETN2	11.16	TAF6L	15.55	FAM189B	5.95	CGRRF1	9.02	USP16	1.6	SPAG5
0.14	FUT9	5.23	CENPF	34.88	USP39	4.5	CGREF1	2.14	CDC42EP3	50.37	RBCK1
7.06	GMEB1	134.84	PDPN	5.68	POLD3	44.22	RRAGA	10.57	SH2B2	7.44	STAMBP
0.42	CCT6B	12.07	POSTN	0.56	CERS1	1.41	PRH1-TAS2R14	24.44	PAIP1	51.67	TGOLN2
119.84	CCT8	77.39	ATP5L	0.04	TBR1	20.09	DCTN6	51.68	PAICS	0.15	CENPE
31.15	CNPY3	0.81	RASL10A	5.77	AP4B1	6.09	GNA13	17.49	TBL3	6.27	ARID3B
0.09	CORIN	17.86	GAS2L1	0.31	POP3	0.07	TNFSF13B	19.59	MXD4	7.21	POLR3F
0.31	ADCY1	2.17	RAD51AP1	1339.76	CFL1	1.61	CSPG5	15.44	P3H4	1.64	POLR3G
14.51	CETN3	2.91	RGS14	1.23	POLQ	0.15	AVIL	1.57	ST6GALNAC2	6.91	POLR3C
0.15	TBC1D7-LOC100130357	0.37	LEFTY1	0.11	SLC12A7	1.44	B3GNT2	12.73	PDLIM5	25.44	IVNS1ABP
0.05	CNPY3-GNMT	10.09	EXOC5	23.73	MGEA5	16.43	GNB5	9.88	TRIM3	8.76	TRIM16
17.62	FAM189B	14.35	NPRL2	4.03	NFAT5	89.94	EBP	5.49	ERLIN1	100.8	MYL12A
42.07	USP39	0.05	IGF2BP1	112.32	NUDC	0.8	BUB1B-PAK6	18.13	HEXIM1	69.11	TXNIP
10.13	POLD3	0.62	IGF2BP3	174.09	PTGES3	0.07	DLL3	5.97	SPAG5	11.28	TAF6L
0.54	CERS1	3.07	IGF2BP2	16.05	BOLA2-SMG1P6	0.23	CLDN16	32.97	RBCK1	1.18	CENPF
7.59	AP4B1	7.19	CAMKK2	15.97	CFL2	0.33	WRB-SH3BGR	10.59	STAMBP	364.62	PDPN
0.16	POP3	0.12	SCGB1D2	18.88	YME1L1	0.69	PNMA2	32.02	TGOLN2	27.29	POSTN
773.22	CFL1	4.37	PRELID3A	0.42	SETDB2-PHF11	35.9	CETN2	0.72	CENPE	57.1	ATP5L
3.97	POLQ	16.49	MTX2	14.29	TCFL5	0.03	FUT9	3.5	ARID3B	1.52	RASL10A
0.57	SLC12A7	145.3	YKT6	1.82	PLK4	3.51	GMEB1	6.17	POLR3F	28.83	GAS2L1
31.86	MGEA5	11.24	SPINT2	5.84	STAG3	1.23	CCT6B	1.6	POLR3G	0.92	RAD51AP1
5.51	NFAT5	36.05	PMVK	8.17	STAG2	92.53	CCT8	6.86	POLR3C	3.7	RGS14
120.31	NUDC	0.41	DMRT2	0.02	SIX2	86.62	CNPY3	17.01	IVNS1ABP	1.16	LEFTY1
162.45	PTGES3	23.35	KHDRBS3	0.08	RFPL3	0.01	CORIN	12.59	TRIM16	5.84	EXOC5
23.09	BOLA2-SMG1P6	47.8	KHDRBS1	5.34	RBBP9	0.41	ADCY1	71.63	MYL12A	12.32	NPRL2
55.07	CFL2	21.62	CELF1	13.29	RAI1	12.87	CETN3	65.8	TXNIP	0.01	IGF2BP1
27.6	YME1L1	10.77	CELF2	13.51	PHTF1	0.34	TBC1D7-LOC100130357	13.86	TAF6L	7.16	IGF2BP3
0.64	SETDB2-PHF11	6.51	CES1	3.15	MAP3K2	0.13	CETP	3.67	CENPF	14.48	IGF2BP2
7.65	TCFL5	0.18	KLF1	0.55	MASP2	29.41	FAM189B	136.13	PDPN	6.41	CAMKK2
7.93	PLK4	0.64	CXCR6	53.7	KIF1C	30.07	USP39	7.77	POSTN	3.84	PRELID3A
3.99	STAG3	17.01	CTCF	142.1	CTSC	4.37	POLD3	76.08	ATP5L	6.78	MTX2
20.37	STAG2	5.21	CD226	0.08	GRAP	3.67	CERS1	0.55	RASL10A	79.54	YKT6
0.07	SIX2	6.6	FARS2	0.04	CHL1	0.04	TBR1	31.61	GAS2L1	16.49	SPINT2
0.04	RFPL3	13.41	CGRRF1	0.02	CAPN9	8.21	AP4B1	1.14	RAD51AP1	12.24	PMVK
12.83	RBBP9	5.93	CGREF1	85.65	GIPC1	0.62	POP3	3.44	RGS14	0.33	DMRT2
0.91	RAI2	70.08	RRAGA	8.24	TRAF3IP2	1185.78	CFL1	0.18	LEFTY1	12.36	KHDRBS3
10.68	RAI1	1.2	PRH1-TAS2R14	0.09	PLAC1	0.93	POLQ	5.14	EXOC5	34.64	KHDRBS1
11.03	PHTF1	34.56	DCTN6	6.46	NUP50	9.01	SLC12A7	16.65	NPRL2	22.31	CELF1
5.7	MAP3K2	18.55	GNA13	114.66	NES	9.03	MGEA5	0.03	IGF2BP1	7.22	CELF2
0.86	MASP2	1.76	TNFSF13B	5.88	KDM5B	2.9	NFAT5	0.45	IGF2BP3	3.64	CES1
47.68	KIF1C	5.99	CSPG5	11.18	TOB2	162.15	NUDC	3.61	IGF2BP2	0.03	KLF1
104.22	CTSC	1.99	AVIL	5.79	HBS1L	149.1	PTGES3	7.19	CAMKK2	0.82	CXCR6
1.84	GRAP	10.63	B3GNT2	61.49	AHCYL1	36.38	BOLA2-SMG1P6	0.39	SCGB1D2	14.65	CTCF
0.03	CHL1	5.9	GNB5	77.8	PLK2	27.87	CFL2	5.18	PRELID3A	7.62	CD226
46.85	GIPC1	15.71	EBP	8.54	ZMYND11	12.27	YME1L1	8.04	MTX2	4.75	FARS2
31.63	TRAF3IP2	0.4	BUB1B-PAK6	8.44	SRSF10	7.88	TCFL5	134.2	YKT6	5.93	CGRRF1
0.31	PLAC1	2.44	DLL3	1.76	ZBTB6	3.3	PLK4	8.62	SPINT2	0.65	CGREF1
16.33	NUP50	0.13	CLDN16	21.41	POP4	2.51	STAG3	27.87	PMVK	60.19	RRAGA
1.22	NES	0.27	WRB-SH3BGR	31.39	ARPP19	5.15	STAG2	0.47	DMRT2	0.82	PRH1-TAS2R14
11.58	KDM5B	28.91	PNMA2	2.01	ZNF234	0.24	SIX2	20.07	KHDRBS3	26.29	DCTN6
12.11	TOB2	47.47	CETN2	4.64	ZNF266	0.38	RFPL3	34.84	KHDRBS1	19.73	GNA13
11.45	HBS1L	0.26	FUT9	3.26	ZNF274	0.06	RFPL2	16.47	CELF1	2.93	TNFSF13B
78.85	AHCYL1	3.64	GMEB1	20.1	NEK6	3.27	RBBP9	9.41	CELF2	9.05	CSPG5
16.13	PLK2	0.1	RRH	14.85	WDR4	0.07	RAI2	5.13	CES1	13.57	AVIL
11.11	ZMYND11	0.94	CCT6B	26.41	NCKAP1	4.82	RAI1	0.2	KLF1	6.79	B3GNT2
12.45	SRSF10	72.47	CCT8	0.15	IQGAP2	7.3	PHTF1	0.45	CXCR6	4.94	GNB5
4.83	ZBTB6	52.16	CNPY3	3.1	VAMP5	2.32	MAP3K2	14.89	CTCF	10.8	EBP
9.5	POP4	0.16	CORIN	0.58	ZNF273	0.31	MASP2	3.3	CD226	0.38	BUB1B-PAK6
64.1	ARPP19	14.17	ADCY1	0.49	ZNF460	22.01	KIF1C	5.87	FARS2	1.45	DLL3
0.13	ARPP21	9.32	CETN3	1	ZNF268	36.13	CTSC	5.44	CGRRF1	0.6	CLDN16
3.51	ZNF234	0.58	TBC1D7-LOC100130357	26.36	MTHFD2	0.4	GRAP	5.96	CGREF1	1.56	WRB-SH3BGR
6.94	ZNF266	0.2	CNPY3-GNMT	7.46	RPP40	0.97	CHL1	52.96	RRAGA	23.38	PNMA2
6.4	ZNF274	0.06	CETP	0.03	ADCY2	0.13	CAPN9	0.58	PRH1-TAS2R14	26.6	CETN2
42.33	NEK6	10.39	FAM189B	0.02	CYSLTR1	112.87	GIPC1	28.17	DCTN6	0.47	FUT9
10.85	WDR4	31.3	USP39	279.91	2018-09-09	13.43	TRAF3IP2	11.65	GNA13	7.02	GMEB1
50.23	NCKAP1	5.3	POLD3	5.92	SEC24A	0.19	PLAC1	1.25	TNFSF13B	0.11	RRH
0.24	IQGAP2	46.39	CERS1	2.53	SDCCAG8	6.32	NUP50	6.75	CSPG5	0.35	CCT6B
18.01	VAMP5	0.35	TBR1	25.91	SDCCAG3	178.35	NES	1.95	AVIL	39.65	CCT8
1.55	ZNF273	8.6	AP4B1	26.57	HSPH1	5.1	KDM5B	6.3	B3GNT2	36.87	CNPY3
0.6	ZNF460	0.37	NRG3	7	STARD10	9.47	TOB2	6.47	GNB5	0.26	CORIN
2.59	ZNF268	3.88	POP3	0.32	CGA	4.9	HBS1L	12.59	EBP	5.94	ADCY1
27.74	MTHFD2	705.68	CFL1	3.19	WASF3	67.05	AHCYL1	0.02	BUB1B-PAK6	2.35	CETN3
11.79	RPP40	0.42	POLQ	0.6	NOXA1	50.39	PLK2	3.49	DLL3	0.51	TBC1D7-LOC100130357
0.05	ADCY2	9.62	SLC12A7	14.25	UTP14A	4.48	ZMYND11	0.36	CLDN16	0.36	CETP
0.02	CFTR	21.83	MGEA5	0.15	CPLX1	7.84	SRSF10	2.55	WRB-SH3BGR	12.28	FAM189B
74.27	2018-09-09	5.37	NFAT5	1.71	FRS3	1.6	ZBTB6	20.02	PNMA2	20.48	USP39
19.86	SEC24A	75.56	NUDC	1.31	FRS2	10.37	POP4	38.09	CETN2	5.31	POLD3
5.44	SDCCAG8	154.38	PTGES3	0.32	CGB3	25.76	ARPP19	0.15	FUT9	36.53	CERS1
28.72	SDCCAG3	32.76	BOLA2-SMG1P6	3.36	NEU3	1.28	ZNF234	5.45	GMEB1	0.54	TBR1
31.6	HSPH1	24.81	CFL2	2	FAXDC2	5.45	ZNF266	0.14	RRH	4.83	AP4B1
16.46	STARD10	35.48	YME1L1	3.43	FAM114A2	11.94	ZNF274	0.6	CCT6B	0.16	NRG3
0.06	CGA	0.55	SETDB2-PHF11	5.93	ZNF275	39.56	NEK6	42.19	CCT8	0.89	POP3
9.03	WASF3	3.75	TCFL5	0.05	FTCD	14.78	WDR4	52.06	CNPY3	528.38	CFL1
0.07	NOXA1	1.21	PLK4	0.03	PPP1R17	14.35	NCKAP1	0.1	CORIN	0.12	POLQ
11.66	UTP14A	3.48	STAG3	24.86	TUBGCP2	0.01	IQGAP2	23.27	ADCY1	15.56	SLC12A7
0.01	CPLX2	14.61	STAG2	6.39	CLPX	428.64	VAMP5	2.11	CETN3	17.45	MGEA5
0.16	CPLX1	0.09	SIX2	12.87	SRCAP	0.55	ZNF273	0.4	TBC1D7-LOC100130357	7	NFAT5
4.24	FRS3	0.37	RFPL3	7.3	PPP1R13L	0.11	ZNF460	0.22	CETP	57.79	NUDC
2.11	FRS2	0.23	RFPL2	7	CD3EAP	1.97	ZNF268	17.16	FAM189B	105.55	PTGES3
5.71	CGB3	8.2	RBBP9	2.61	HPSE	51.5	MTHFD2	26.19	USP39	16.67	BOLA2-SMG1P6
3.65	NEU3	0.77	RAI2	110.81	RUVBL2	0.07	LOC107984640	3.32	POLD3	14.3	CFL2
0.94	FAXDC2	6.29	RAI1	103.02	PGRMC1	8.76	RPP40	75.56	CERS1	19.23	YME1L1
3.46	FAM114A2	0.09	PTTG2	1.56	CYP46A1	0.15	ADCY2	0.31	TBR1	0.92	SETDB2-PHF11
5.75	ZNF275	10.29	PHTF1	0.07	LILRB1	123.1	2018-09-09	4.92	AP4B1	10.55	TCFL5
0.06	ALDH1L1	6.35	MAP3K2	0.89	SLC26A1	5.23	SEC24A	0.21	NRG3	0.67	PLK4
0.11	FTCD	0.65	MASP2	0.01	ADAM28	8.96	SDCCAG8	1.42	POP3	7.33	STAG3
13.74	TUBGCP2	18.65	KIF1C	3.41	ARID5A	44.34	SDCCAG3	959.52	CFL1	15.85	STAG2
10.87	CLPX	58.62	CTSC	12.33	TSPAN9	7.83	HSPH1	0.27	POLQ	0.13	SIX2
0.07	PDE10A	1.91	GRAP	8.25	USP20	37.71	STARD10	13.68	SLC12A7	0.45	RFPL3
11.42	SRCAP	35.12	CHL1	19.47	USP19	0.06	CGA	11.39	MGEA5	0.1	RFPL2
10.66	PPP1R13L	0.07	CAPN9	0.2	HCST	0.17	WASF3	5.7	NFAT5	9.65	RBBP9
7.23	CD3EAP	55	GIPC1	0.21	CD300C	3.21	NOXA1	73.87	NUDC	1.73	RAI2
2.11	HPSE	11.88	TRAF3IP2	0.19	ME3	8.63	UTP14A	87.51	PTGES3	8.62	RAI1
60.37	RUVBL2	12.84	NUP50	16.34	NMU	0.39	CPLX1	18.39	BOLA2-SMG1P6	0.1	PTTG2
82.34	PGRMC1	194.24	NES	0.04	FGL2	4.05	FRS3	14.71	CFL2	4.05	PHTF1
0.25	LILRB1	5.02	KDM5B	0.55	CEACAM8	1.49	FRS2	22.38	YME1L1	4.44	MAP3K2
0.78	SLC26A1	22.92	TOB2	0.03	ACTL7B	0.33	NEU3	0.78	SETDB2-PHF11	2.1	MASP2
0.17	ADAM28	9.72	HBS1L	81.13	C1QL1	3.17	FAXDC2	2.78	TCFL5	21.31	KIF1C
6.07	ARID5A	46.72	AHCYL1	13.44	MRPS30	4.96	FAM114A2	1.32	PLK4	96.19	CTSC
8.22	TSPAN9	17.62	PLK2	15.35	WDR3	3.3	ZNF275	4.93	STAG3	3.24	GRAP
8.2	USP20	30.25	ZMYND11	0.04	NPFFR2	0.37	ALDH1L1	9.17	STAG2	60.76	CHL1
26.08	USP19	13	SRSF10	0.09	GPR83	1.82	FTCD	0.15	SIX2	52.25	GIPC1
0.4	HCST	5.13	ZBTB6	39.12	RAB10	13.78	TUBGCP2	0.49	RFPL3	19.57	TRAF3IP2
14.72	ME3	13.57	POP4	0.66	PPARGC1A	5.96	CLPX	0.21	RFPL2	0.05	PLAC1
1.65	NMU	37.12	ARPP19	6.64	MALT1	0.05	PDE10A	6.71	RBBP9	11.99	NUP50
0.08	FGL2	1.13	ARPP21	5.33	MMP24	8.72	SRCAP	0.9	RAI2	78.67	NES
0.17	CFHR3	3.15	ZNF234	59.14	YIF1A	14.99	PPP1R13L	14.05	RAI1	8.88	KDM5B
0.41	CEACAM8	15.64	ZNF266	26.27	CPSF4	4.05	CD3EAP	0.1	PTTG2	22.13	TOB2
0.53	C1QL1	11.27	ZNF274	89.87	JTB	1.23	HPSE	5.78	PHTF1	7.87	HBS1L
19.09	MRPS30	56.02	NEK6	18.62	ADCY3	131.3	RUVBL2	3.69	MAP3K2	38.03	AHCYL1
22.22	WDR3	4.04	WDR4	0.09	RUNDC3A	92.68	PGRMC1	0.96	MASP2	4.51	PLK2
0.03	PROKR1	0.26	SLC17A3	18.73	DHRS4	0.31	CYP46A1	25.89	KIF1C	12.18	ZMYND11
0.06	GPR83	40.07	NCKAP1	25.49	BRD8	0.19	LILRB1	45.02	CTSC	9.19	SRSF10
56.24	RAB10	8.75	IQGAP2	4.92	MTMR11	0.31	SLC26A1	1.76	GRAP	3.86	ZBTB6
0.23	PPARGC1A	90.12	VAMP5	22.44	BLCAP	0.23	ADAM28	19.75	CHL1	9.81	POP4
10.69	MALT1	2.33	ZNF273	10.25	MAN1A2	11.52	ARID5A	0.15	CAPN9	31.07	ARPP19
3.98	MMP24	0.32	ZNF460	11.27	TRAFD1	71.92	TSPAN9	82.16	GIPC1	2.05	ARPP21
0.4	OCLM	5.19	ZNF268	41.78	TXNL4A	9.24	USP20	17	TRAF3IP2	7.18	ZNF234
51.09	YIF1A	23.53	MTHFD2	40.12	PNPLA6	10.45	USP19	0.05	PLAC1	10.71	ZNF266
26.28	CPSF4	6.43	RPP40	9.67	SUGT1	1.85	HCST	9	NUP50	7.45	ZNF274
34.72	JTB	1.72	ADCY2	21.32	PAPOLA	15.58	ME3	218.66	NES	76.96	NEK6
8.96	ADCY3	0.01	CFTR	9.16	TCERG1	6.63	NMU	4.22	KDM5B	4.57	WDR4
0.37	RUNDC3A	0.31	CYSLTR1	78.41	MAGED2	0.11	FGL2	32.66	TOB2	27.39	NCKAP1
16.35	DHRS4	67.12	2018-09-09	22.92	EHMT2	0.21	CFHR3	7.54	HBS1L	5.08	IQGAP2
16.56	BRD8	7.32	SEC24A	31.57	COPS8	0.34	CEACAM8	38.57	AHCYL1	38.35	VAMP5
3.43	MTMR11	12.08	SDCCAG8	68.72	RNPS1	17.88	C1QL1	11.45	PLK2	2.26	ZNF273
25.89	BLCAP	22.32	SDCCAG3	98.29	FASTK	11.06	MRPS30	22.53	ZMYND11	2.19	ZNF460
10.24	MAN1A2	22.09	HSPH1	18.89	SUB1	5.79	WDR3	6.88	SRSF10	2.55	ZNF268
8.54	TRAFD1	12.26	STARD10	1.78	SMPDL3A	0.33	NPFFR2	2.33	ZBTB6	18.06	MTHFD2
55.9	TXNL4A	4.6	WASF3	5.44	DBF4	0.18	GPR83	10.38	POP4	2.83	RPP40
33.02	PNPLA6	4.42	NOXA1	23.82	SPIN1	25.8	RAB10	27.67	ARPP19	1.71	ADCY2
22.95	SUGT1	8.43	UTP14A	45.71	RALBP1	0.54	PPARGC1A	1.36	ARPP21	0.4	CYSLTR1
0.65	GADD45G	1.53	CPLX2	11.18	SRSF8	2.88	MALT1	3.44	ZNF234	101.49	2018-09-09
54.72	PAPOLA	0.94	CPLX1	264.54	MORF4L1	12.08	MMP24	9.7	ZNF266	8.95	SEC24A
16.21	TCERG1	3.5	FRS3	89.33	PRDX3	153.02	YIF1A	10.71	ZNF274	0.04	CCR9
84.79	MAGED2	5.43	FRS2	0.72	GPR75	41.35	CPSF4	61.19	NEK6	0.03	GJB6
16.21	EHMT2	1.33	NEU3	54.23	EHD1	77.42	JTB	3.55	WDR4	7.32	SDCCAG8
38.3	COPS8	7.36	FAXDC2	32.8	AFG3L2	3.88	ADCY3	0.14	SLC17A3	19.04	SDCCAG3
57.22	RNPS1	6.34	FAM114A2	14.3	POP1	0.16	RUNDC3A	23.75	NCKAP1	20.51	HSPH1
28.7	FASTK	4.82	ZNF275	0.09	UGT2A1	43.26	DHRS4	6.03	IQGAP2	11.47	STARD10
23.87	SUB1	4.13	ALDH1L1	17.13	MSL3	18.5	BRD8	77.1	VAMP5	0.12	CGA
2.43	SMPDL3A	0.51	FTCD	22.32	C11orf58	8.38	MTMR11	1.76	ZNF273	9.69	WASF3
9.67	DBF4	0.14	PPP1R17	244.16	KDELR1	21.89	BLCAP	0.61	ZNF460	7.28	NOXA1
32.01	SPIN1	25.84	TUBGCP2	33.37	SF3A3	1.65	MAN1A2	2.83	ZNF268	6.81	UTP14A
34	RALBP1	11.59	CLPX	5.45	AP3M2	22.23	TRAFD1	11.81	MTHFD2	0.04	CPLX2
6.67	SRSF8	0.22	PDE10A	32.37	STARD3	82.15	TXNL4A	3.47	RPP40	0.6	CPLX1
0.06	APOBEC2	10.82	SRCAP	58.87	HNRNPA0	48.8	PNPLA6	1.49	ADCY2	4.41	FRS3
214.16	MORF4L1	2.27	PPP1R13L	15.95	BTG3	17.71	SUGT1	0.14	CYSLTR1	4.78	FRS2
57.45	PRDX3	3.48	CD3EAP	0.9	ERV3-1-ZNF117	2.97	UTS2	102.4	2018-09-09	0.21	CGB3
0.48	GPR75	1.47	CCL27	70.72	CBX1	0.54	GADD45G	5.45	SEC24A	3.88	NEU3
22.81	EHD1	2.61	HPSE	103	SEC61B	20.72	PAPOLA	7.53	SDCCAG8	8.18	FAXDC2
37.91	AFG3L2	38.52	RUVBL2	46.84	TOMM34	4.24	TCERG1	19.08	SDCCAG3	3.34	FAM114A2
6	POP1	84.34	PGRMC1	39.59	PDIA5	132.24	MAGED2	13.48	HSPH1	5.48	ZNF275
0.07	UGT2A1	3.57	CYP46A1	63.57	SERINC3	29.72	EHMT2	17.06	STARD10	0.05	CEACAM3
18.32	MSL3	7.68	LILRB1	84.14	OS9	20.86	COPS8	0.07	CGA	3.66	ALDH1L1
84.78	C11orf58	1.01	SLC26A1	16.62	PNRC1	90.22	RNPS1	4.01	WASF3	0.34	FTCD
140.39	KDELR1	5.96	ADAM28	111.36	TMED2	101.06	FASTK	6.1	NOXA1	0.62	PPP1R17
52.63	SF3A3	0.08	SLC22A7	179.67	LMAN2	34.81	SUB1	7.37	UTP14A	18.91	TUBGCP2
11.64	AP3M2	23.78	ARID5A	82.48	ERP29	0.03	SMPDL3A	2.12	CPLX2	10.05	CLPX
18.47	STARD3	4.47	TSPAN9	76.72	MLLT11	6.3	DBF4	2.23	CPLX1	0.09	PDE10A
56.83	HNRNPA0	9.54	USP20	247.71	STIP1	10.93	SPIN1	5.27	FRS3	22.71	SRCAP
52.44	BTG3	12.72	USP19	0.26	IFI44L	16.69	RALBP1	4.81	FRS2	15.21	PPP1R13L
0.87	ERV3-1-ZNF117	6.1	HCST	9.8	ACOT2	7.9	SRSF8	3.1	NEU3	6.97	CD3EAP
76.27	CBX1	8.45	CD300C	9.45	RAB40B	178.1	MORF4L1	8.74	FAXDC2	1.24	CCL27
106.3	SEC61B	8.69	ME3	70.43	EBNA1BP2	44.07	PRDX3	3.76	FAM114A2	4.26	HPSE
72.45	TOMM34	0.34	NMU	123.89	CKAP4	0.04	GPR75	4.9	ZNF275	36.36	RUVBL2
19.03	PDIA5	2.97	FGL2	379.34	YWHAQ	39.47	EHD1	3.57	ALDH1L1	34.79	PGRMC1
70.72	SERINC3	0.07	CFHR3	39.29	TMED10	19.28	AFG3L2	0.35	FTCD	1.01	CYP46A1
671.6	OS9	0.37	CEACAM8	3.75	ASCC3	2.54	POP1	0.06	PPP1R17	17.52	LILRB1
20.92	PNRC1	39.22	C1QL1	0.2	ADIRF	0.06	UGT2A1	31.3	TUBGCP2	1.23	SLC26A1
106.7	TMED2	10.13	MRPS30	73.25	UQCR11	7.28	MSL3	7.35	CLPX	14.9	ADAM28
69.75	LMAN2	10.73	WDR3	8.27	CLP1	24.95	C11orf58	0.08	PDE10A	0.04	SLC22A7
43.39	ERP29	0.12	NPFFR2	4.88	FERMT2	242.88	KDELR1	25.43	SRCAP	37.65	ARID5A
26.51	MLLT11	0.13	GPR83	172.71	COPS6	36.03	SF3A3	3.88	PPP1R13L	9.48	TSPAN9
169.68	STIP1	0.08	CEACAM4	60.24	RAB32	4.44	AP3M2	5.43	CD3EAP	12.95	USP20
1.5	IFI44L	53.45	RAB10	14.87	MAPRE2	15.93	STARD3	1.73	CCL27	20.85	USP19
9.44	ACOT2	1.56	PPARGC1A	94.34	CCNI	42.57	HNRNPA0	2.25	HPSE	4.59	HCST
2.97	RAB40B	11.52	MALT1	25.55	GCN1	34.82	BTG3	41.11	RUVBL2	10.56	CD300C
50.57	EBNA1BP2	4.03	MMP24	31.27	COPS5	0.39	ERV3-1-ZNF117	51.26	PGRMC1	7.43	ME3
144.8	CKAP4	0.34	LYVE1	8.85	METAP2	34.34	CBX1	5.42	CYP46A1	0.08	NMU
281.35	YWHAQ	0.29	OCLM	33.68	IMMT	164.32	SEC61B	11.29	LILRB1	16.91	FGL2
57.33	TMED10	39.12	YIF1A	10.91	SLC38A3	48.98	TOMM34	2.09	SLC26A1	0.06	EDDM3A
9.51	ASCC3	47.7	CPSF4	109.34	SF3B2	42.49	PDIA5	4.8	ADAM28	0.36	CFHR3
0.36	ADIRF	77.1	JTB	28.86	ILVBL	36.82	SERINC3	32.01	ARID5A	1.28	CEACAM8
60.35	UQCR11	10.11	ADCY3	0.45	SLC27A5	249.49	OS9	4.48	TSPAN9	51.47	C1QL1
10	CLP1	3.96	RUNDC3A	23.67	SLC27A4	11.36	PNRC1	11.68	USP20	10.63	MRPS30
21.92	FERMT2	20.92	DHRS4	3.11	SLC27A3	73.9	TMED2	16.77	USP19	6.99	WDR3
135.36	COPS6	22.11	BRD8	44.99	KIF2C	171.99	LMAN2	9.46	HCST	0.33	NPFFR2
41.39	RAB32	15.7	MTMR11	0.05	LILRB4	207.92	ERP29	10.13	CD300C	0.03	PROKR1
9.77	MAPRE2	22.08	BLCAP	77.32	CCDC85B	79.33	MLLT11	10.15	ME3	0.4	GPR83
125.23	CCNI	4.13	MAN1A2	0.07	IL24	156.11	STIP1	0.6	NMU	0.51	CEACAM4
31.35	GCN1	17.08	TRAFD1	0.08	CHAD	4.14	IFI44L	2.15	FGL2	36.64	RAB10
27.48	COPS5	54.3	TXNL4A	24.77	GLIPR1	22.33	ACOT2	1.38	CEACAM8	0.37	PPARGC1A
20.5	METAP2	37.98	PNPLA6	11.12	TLK2	2.52	RAB40B	87.63	C1QL1	8.05	MALT1
39.35	IMMT	26.6	SUGT1	3.7	TMSB15A	40.71	EBNA1BP2	8.81	MRPS30	1.77	MMP24
0.02	SLC38A3	2.13	UTS2	160.55	KDELR2	185.07	CKAP4	6.75	WDR3	0.24	LYVE1
131.76	SF3B2	9.93	GADD45G	18.33	KDELR3	213.32	YWHAQ	0.21	NPFFR2	0.77	OCLM
0.03	SDS	40.59	PAPOLA	7.64	ATF7	49.78	TMED10	0.35	GPR83	38.32	YIF1A
15.71	ILVBL	15.15	TCERG1	22.16	SNRNP27	3.78	ASCC3	34.81	RAB10	31.81	CPSF4
0.42	SLC27A5	94.71	MAGED2	46.53	TMED1	119.31	UQCR11	1.13	PPARGC1A	49.77	JTB
11.63	SLC27A4	27.51	EHMT2	4.17	LIAS	7.17	CLP1	8.17	MALT1	10.95	ADCY3
0.56	SLC27A3	38.56	COPS8	1.93	RCBTB2	11.14	FERMT2	3.56	MMP24	2.94	RUNDC3A
42.4	KIF2C	63.38	RNPS1	10.58	IFT27	230.88	COPS6	0.37	LYVE1	11.87	DHRS4
0.05	LILRB4	158.63	FASTK	25.62	RAB35	0.16	RAB32	0.06	OCLM	17.42	BRD8
125.44	CCDC85B	61.05	SUB1	6.57	TDRKH	10.91	MAPRE2	52.97	YIF1A	14.54	MTMR11
1.21	IL24	12.38	SMPDL3A	0.01	VAX1	39.35	CCNI	43.63	CPSF4	19.95	BLCAP
0.47	CHAD	3.54	DBF4	0.14	LILRB3	23.58	GCN1	59.54	JTB	4.74	MAN1A2
29.6	GLIPR1	23.47	SPIN1	13.32	RBPMS	42.31	COPS5	12.42	ADCY3	13.76	TRAFD1
13.4	TLK2	25.27	RALBP1	44.42	RAB31	16.08	METAP2	5.67	RUNDC3A	15.13	TXNL4A
165.26	KDELR2	11.42	SRSF8	0.23	ADAP1	36.49	IMMT	19.47	DHRS4	46.87	PNPLA6
14.22	KDELR3	0.15	APOBEC2	302.39	DSTN	2.33	SLC38A3	18.48	BRD8	14.32	SUGT1
5.37	ATF7	167.35	MORF4L1	4.5	STON1	146.68	SF3B2	17.24	MTMR11	1.33	UTS2
24.24	SNRNP27	112.7	PRDX3	44.07	RCC1	3.43	SDS	20.3	BLCAP	3.99	GADD45G
24.62	TMED1	0.9	GPR75	11.25	PIM2	42.71	ILVBL	3.54	MAN1A2	51.7	PAPOLA
5.55	LIAS	18	EHD1	25.33	B4GAT1	3.39	SLC27A5	14.09	TRAFD1	13.53	TCERG1
1.48	RCBTB2	19.83	AFG3L2	2.33	MID2	17.61	SLC27A4	29.7	TXNL4A	57.5	MAGED2
17.67	IFT27	2.34	POP1	10.02	PAPD7	8.3	SLC27A3	57.86	PNPLA6	25.08	EHMT2
15.47	RAB35	0.03	UGT2A1	0.19	UPK1A	0.17	SLC27A2	13.64	SUGT1	25.09	COPS8
5.35	TDRKH	12.09	MSL3	24.31	SLC35D2	44.12	KIF2C	1.85	UTS2	66.78	RNPS1
0.41	LILRB3	50.6	C11orf58	176.74	ADRM1	0.29	SPINK5	9.75	GADD45G	58.13	FASTK
0.07	LILRA2	103.14	KDELR1	2.43	CHD1	0.01	LILRB4	0.01	EDAR	19.22	SUB1
24.65	RBPMS	34.38	SF3A3	26.63	NUDT21	353.3	CCDC85B	32.26	PAPOLA	14.37	SMPDL3A
84.75	RAB31	10.52	AP3M2	9.56	CPSF6	0.25	IL24	12.07	TCERG1	2.69	DBF4
8.22	ADAP1	24.66	STARD3	47.82	OGFR	0.08	CHAD	68.16	MAGED2	15.97	SPIN1
214.57	DSTN	55.35	HNRNPA0	6.17	DDX52	11.9	GLIPR1	44.46	EHMT2	26.08	RALBP1
0.05	RIPK3	28.23	BTG3	28.9	ABHD2	8.22	TLK2	26.7	COPS8	8.11	SRSF8
0.07	GTF2A1L	5.66	ERV3-1-ZNF117	1.63	WWP1	8.62	TMSB15A	72.04	RNPS1	0.92	APOBEC2
2.34	STON1	48.51	CBX1	8.67	CHD2	171.28	KDELR2	226.99	FASTK	127.79	MORF4L1
33.92	RCC1	110.23	SEC61B	24.29	WWP2	32.79	KDELR3	32.74	SUB1	27.8	PRDX3
4.72	PIM2	26.05	TOMM34	2.14	DUS4L	10.55	ATF7	8.17	SMPDL3A	2.24	GPR75
20.47	B4GAT1	8.91	PDIA5	0.13	SOX30	22.1	SNRNP27	2.64	DBF4	16.25	EHD1
1.86	MID2	39.98	SERINC3	1.28	CNTRL	49.28	TMED1	14.33	SPIN1	11.3	AFG3L2
12.01	PAPD7	146.61	OS9	128.82	UBE2C	3.28	LIAS	21.93	RALBP1	1.35	POP1
15.38	SLC35D2	36.42	PNRC1	10.29	SNRNP35	2.86	RCBTB2	9.76	SRSF8	0.13	UGT2A1
106.02	ADRM1	73.93	TMED2	18.86	C10orf10	30.2	IFT27	0.37	APOBEC2	0.35	PRSS21
7.47	CHD1	91.82	LMAN2	24.88	CYB561D2	21.7	RAB35	101.38	MORF4L1	11.58	MSL3
22.52	NUDT21	114.26	ERP29	0.63	RAPGEF4	0.98	TDRKH	57.34	PRDX3	23.98	C11orf58
13.14	CPSF6	57.2	MLLT11	66.81	CHD3	0.35	LILRB3	1.76	GPR75	179.97	KDELR1
21.89	OGFR	78.26	STIP1	41.75	TMEM115	0.02	CHAT	24.86	EHD1	21.8	SF3A3
11.29	DDX52	1.5	IFI44L	41.51	DUSP14	28.44	RBPMS	10.43	AFG3L2	6.24	AP3M2
43.63	ABHD2	22.83	ACOT2	5.48	TOPBP1	42.13	RAB31	1.51	POP1	29.26	STARD3
10	WWP1	11.12	RAB40B	1.03	TPPP	1.52	ADAP1	0.05	UGT2A1	40.81	HNRNPA0
16.1	CHD2	38.68	EBNA1BP2	0.33	HSF2BP	177.6	DSTN	0.05	PRSS21	30.44	BTG3
5.45	WWP2	36.35	CKAP4	18.59	TRIOBP	1.04	GTF2A1L	10.49	MSL3	29.1	CBX1
8.82	DUS4L	227.48	YWHAQ	73.95	RER1	2.19	STON1	25.63	C11orf58	74.64	SEC61B
0.05	SOX30	88.64	TMED10	60.08	CHD4	32.28	RCC1	145.01	KDELR1	13.31	TOMM34
2.76	CNTRL	8.12	ASCC3	7.3	DNAJB4	12.37	PIM2	25.7	SF3A3	13.97	PDIA5
173.8	UBE2C	1.75	ADIRF	19.28	DIDO1	51	B4GAT1	8	AP3M2	43.4	SERINC3
7.59	SNRNP35	75.66	UQCR11	26.51	WDR5	14.4	PAPD7	29.65	STARD3	518.67	OS9
1.49	C10orf10	6.41	CLP1	6.82	SPACA9	17.36	SLC35D2	47	HNRNPA0	74.19	PNRC1
8.02	CYB561D2	30.25	FERMT2	0.16	ADAMTS13	128.86	ADRM1	15.8	BTG3	82.2	TMED2
0.85	RAPGEF4	158.79	COPS6	5.93	CACFD1	2.71	CHD1	28.05	CBX1	101.67	LMAN2
35.92	CHD3	28.14	RAB32	0.01	ADAMTS8	13.64	NUDT21	75.4	SEC61B	56.67	ERP29
22.12	TMEM115	22.22	MAPRE2	0.03	ADAMTS5	7.44	CPSF6	26.02	TOMM34	19.44	MLLT11
25.4	DUSP14	110.44	CCNI	7.27	NUPL2	60.56	OGFR	8.27	PDIA5	55.38	STIP1
17.98	TOPBP1	17.5	GCN1	241.42	PRSS23	3.76	DDX52	32.9	SERINC3	2.36	IFI44L
0.16	STMN2	35.92	COPS5	2.11	PTPN21	14.51	ABHD2	124.52	OS9	7.78	ACOT2
0.19	TPPP	33.82	METAP2	0.39	ADCY5	5.44	WWP1	46.06	PNRC1	3.57	RAB40B
1.04	HSF2BP	32.36	IMMT	124.89	HNRNPUL1	7.66	CHD2	48.78	TMED2	21.17	EBNA1BP2
22.54	TRIOBP	1.47	LILRB5	3.74	ATE1	9.94	WWP2	111.21	LMAN2	40.82	CKAP4
40.37	RER1	1.31	SLC38A3	8.09	RPP14	2.51	DUS4L	80.43	ERP29	102.62	YWHAQ
66.14	CHD4	117.08	SF3B2	4.09	KRR1	0.02	SOX30	48.41	MLLT11	77.46	TMED10
11.68	DNAJB4	31.46	SDS	6.86	KATNA1	1.36	CNTRL	85.98	STIP1	7.79	ASCC3
177.58	ESM1	27.29	ILVBL	0.19	PRDM7	161.24	UBE2C	0.94	IFI44L	2.13	ADIRF
17.92	DIDO1	3.19	SLC27A5	0.23	PRDM5	22.11	SNRNP35	17.47	ACOT2	79.36	UQCR11
22.45	WDR5	13.9	SLC27A4	6.93	PRDM4	43.21	C10orf10	8.95	RAB40B	5.66	CLP1
2.55	SPACA9	7.8	SLC27A3	11.18	CHEK1	19.57	CYB561D2	29.27	EBNA1BP2	37.2	FERMT2
0.29	ADAMTS13	0.02	SLC27A2	19.32	HIBADH	0.27	RAPGEF4	39.68	CKAP4	77.52	COPS6
2.84	CACFD1	4.83	KIF2C	8.75	CIT	22.12	CHD3	135.62	YWHAQ	14.55	RAB32
1.36	ADAMTS5	0.02	SPINK5	4.5	FGFR1OP	47.34	TMEM115	63.19	TMED10	24.91	MAPRE2
14.93	NUPL2	27.41	LILRB4	0.59	EMILIN1	20.91	DUSP14	5.33	ASCC3	158.35	CCNI
45.91	PRSS23	39.88	CCDC85B	15.19	BTN3A2	4.16	TOPBP1	2.29	ADIRF	23.46	GCN1
8.58	PTPN21	0.21	IL24	6.51	BTN3A1	0.02	TRIM31	82.8	UQCR11	16.97	COPS5
0.29	ADCY5	0.24	CHAD	6.27	FOXN3	0.04	STMN2	3.68	CLP1	19.83	METAP2
104.03	HNRNPUL1	12.81	GLIPR1	12.8	BTN2A1	1.05	TPPP	24.18	FERMT2	26.7	IMMT
3.36	ATE1	9.24	TLK2	9.32	RCAN3	0.48	HSF2BP	150.05	COPS6	5	LILRB5
10.13	RPP14	7.61	TMSB15A	0.04	FAF1	36.14	TRIOBP	12.98	RAB32	8.46	SLC38A3
9.11	KRR1	40.35	KDELR2	0.24	CD160	57.59	RER1	24.21	MAPRE2	101.29	SF3B2
7.83	KATNA1	4.92	KDELR3	2.06	KIF3A	57.32	CHD4	96.88	CCNI	108.75	SDS
0.21	PRDM7	10.61	ATF7	9.46	POLR3A	7.19	DNAJB4	23.43	GCN1	20.98	ILVBL
1.4	PRDM5	29.15	SNRNP27	12.07	CLASRP	0.28	ESM1	16.52	COPS5	2.37	SLC27A5
15.71	PRDM4	23.66	TMED1	48.37	ZWINT	6.97	DIDO1	24.41	METAP2	11.85	SLC27A4
14.76	CHEK1	7.59	LIAS	8.37	CAPN10	0.05	AKR1C4	27.8	IMMT	6.01	SLC27A3
26.4	HIBADH	10.94	RCBTB2	6.85	KPTN	21.96	WDR5	2.74	LILRB5	0.05	SLC27A2
9.23	CIT	22.27	IFT27	79.08	CDC42EP1	10	SPACA9	1.75	SLC38A3	1	KIF2C
9.28	FGFR1OP	23.58	RAB35	0.09	SLC7A9	1.65	ADAMTS13	120	SF3B2	0.04	SPINK5
0.48	EMILIN1	2.64	TDRKH	12.71	PWP1	7.95	CACFD1	33.04	SDS	33.5	LILRB4
1.89	BTN3A2	0.56	VAX1	3.45	TBC1D8	0.07	ADAMTS8	25.01	ILVBL	21.73	CCDC85B
4.25	BTN3A1	0.97	LILRA1	0.4	CHGB	0.14	ADAMTS5	3.24	SLC27A5	0.7	IL24
13.84	FOXN3	9.67	LILRB3	110.13	CDC37	10.65	NUPL2	17.12	SLC27A4	1.07	CHAD
20.8	BTN2A1	0.08	LILRA3	25.36	PKIG	143.22	PRSS23	9.84	SLC27A3	15.33	GLIPR1
2.54	RCAN3	4.76	LILRA2	19.08	KAT7	2.42	PTPN21	0.02	SLC27A2	10.21	TLK2
25.6	FAF1	0.07	CHAT	0.72	DMC1	0.42	ADCY5	3.96	KIF2C	0.21	TMSB15A
0.18	CD160	6.74	RBPMS	45.29	PLA2G16	58.67	HNRNPUL1	42.98	LILRB4	80.52	KDELR2
3.47	KIF3A	87.03	RAB31	2.39	GLMN	1.59	ATE1	41.3	CCDC85B	10.29	KDELR3
10.05	POLR3A	6.62	ADAP1	16.57	HHLA3	6.62	RPP14	0.17	IL24	14.17	ATF7
10.06	CLASRP	125.05	DSTN	0.25	HHLA2	2.89	KRR1	0.32	CHAD	27.59	SNRNP27
42.85	ZWINT	2.86	RIPK3	23.19	BVES	9.64	KATNA1	9.96	GLIPR1	20.22	TMED1
0.02	CAPN11	2.33	STON1	2.2	CORO1A	0.38	PRDM7	7.7	TLK2	5.89	LIAS
10.58	CAPN10	11.96	RCC1	25.11	WDR45	5.59	PRDM4	0.05	KLK11	10.21	RCBTB2
6.86	KPTN	5.31	PIM2	2.03	FICD	8.03	CHEK1	3.37	TMSB15A	15.82	IFT27
25.03	CDC42EP1	52.53	B4GAT1	2.27	AP4S1	32.01	HIBADH	27.82	KDELR2	23.92	RAB35
0.06	SLC7A9	0.47	MID2	0.13	LDB3	8.83	CIT	4.05	KDELR3	2.12	TDRKH
22.43	PWP1	10.97	PAPD7	0.05	PTP4A3	3.4	FGFR1OP	12.89	ATF7	0.3	VAX1
2.22	TBC1D8	0.16	UPK1A	13.88	LSM6	303.44	EMILIN1	26.66	SNRNP27	1.32	LILRA1
0.41	CHGB	14.52	SLC35D2	8.56	RABL2B	47.67	BTN3A2	16.59	TMED1	14.65	LILRB3
121.65	CDC37	75.77	ADRM1	3.82	RABL2A	14.23	BTN3A1	5.93	LIAS	3.73	LILRA2
0.79	IL1RAPL1	6.63	CHD1	12.19	CHI3L1	4.14	FOXN3	5.03	RCBTB2	0.66	CHAT
46.34	PKIG	24.98	NUDT21	9.58	ERLIN2	15.88	BTN2A1	26.16	IFT27	7.22	RBPMS
19.07	KAT7	13.23	CPSF6	25.68	C14orf1	2.53	RCAN3	27.06	RAB35	78.71	RAB31
0.54	DMC1	27.66	OGFR	3.06	NUDT6	29.48	FAF1	2.3	TDRKH	8.64	ADAP1
25.93	PLA2G16	4.68	DDX52	51.12	NUDT4	0.83	CD160	0.74	VAX1	76.91	DSTN
10.26	GLMN	16.96	ABHD2	14.81	NUDT5	1.56	KIF3A	1.06	LILRA1	3.86	RIPK3
9.01	HHLA3	4.84	WWP1	16.16	NUDT3	4.15	POLR3A	15.23	LILRB3	1.18	GTF2A1L
0.12	HHLA2	12.61	CHD2	71.2	SOX21	13.99	CLASRP	0.03	LILRA3	3.23	STON1
6.95	BVES	11.27	WWP2	149.26	FSTL1	0.03	CHGA	6.17	LILRA2	7.59	RCC1
4.92	CORO1A	0.59	CNMD	24.7	PSIP1	22.55	ZWINT	0.41	CHAT	6.69	PIM2
19.57	WDR45	12.5	DUS4L	1.24	WDHD1	0.02	CAPN11	14.56	RBPMS	29.28	B4GAT1
6.7	FICD	0.02	SOX30	5.98	CHI3L2	10.66	CAPN10	57.94	RAB31	1.1	MID2
5.29	AP4S1	2.53	CNTRL	57.35	STRAP	13.01	KPTN	9.37	ADAP1	12.94	PAPD7
0.27	LDB3	20.01	UBE2C	9.15	ADAMTS7	124.22	CDC42EP1	66.16	DSTN	0.17	UPK1A
0.04	PTP4A3	21.99	SNRNP35	0.43	ADAMTS6	0.03	SLC7A9	3.3	RIPK3	10.48	SLC35D2
19.43	LSM6	53.34	C10orf10	12.97	BAZ2A	19.6	PWP1	1.62	STON1	76.45	ADRM1
8.1	RABL2B	13.42	CYB561D2	2.25	BAZ1A	5.08	TBC1D8	10.58	RCC1	8.52	CHD1
1.94	RABL2A	1.74	RAPGEF4	4.07	LZTS1	0.14	CHGB	5.33	PIM2	16.27	NUDT21
1.54	CHI3L1	31.23	CHD3	2.13	ZNF277	117.61	CDC37	48.76	B4GAT1	10.76	CPSF6
9.72	ERLIN2	25.68	TMEM115	0.02	CHIT1	0.07	IL1RAPL1	0.43	MID2	65.57	OGFR
64.36	C14orf1	17.77	DUSP14	48.5	WDR6	32.34	PKIG	9.68	PAPD7	5.09	DDX52
2.69	NUDT6	4.75	TOPBP1	12.72	SLC2A6	8.51	KAT7	0.24	UPK1A	19.57	ABHD2
15.41	NUDT4	8.72	STMN2	3.37	MAP4K5	1.48	DMC1	10.9	SLC35D2	6.12	WWP1
16.24	NUDT5	7.54	TPPP	0.24	MAP4K1	108.2	PLA2G16	92.68	ADRM1	19.82	CHD2
5.22	NUDT3	0.55	HSF2BP	0.51	INMT	2.38	GLMN	5.19	CHD1	13.92	WWP2
0.1	SOX21	11.32	TRIOBP	10.05	RASSF1	55.11	HHLA3	15.52	NUDT21	2.46	LECT1
401.7	FSTL1	50.77	RER1	0.37	PKP3	2.16	HHLA2	10.5	CPSF6	3.7	DUS4L
54.57	PSIP1	45.94	CHD4	19.47	NISCH	3.55	BVES	46.12	OGFR	0.18	SOX30
8.75	WDHD1	8.78	DNAJB4	0.03	CELF3	3.57	CORO1A	4.01	DDX52	2.39	CNTRL
0.45	CHI3L2	6.78	ESM1	8.82	CHKA	32.74	WDR45	16.25	ABHD2	4.35	UBE2C
0.12	FAM107A	10.01	DIDO1	6.89	CEP250	1	FICD	2.76	WWP1	12.79	SNRNP35
125.33	STRAP	0.1	AKR1C4	2.3	WBP4	2.03	AP4S1	13.58	CHD2	154.52	C10orf10
2.18	ADAMTS7	14.75	WDR5	22.26	ABCB8	0.3	LDB3	15.88	WWP2	8.5	CYB561D2
7.64	ADAMTS6	11.33	SPACA9	7.61	SEC23IP	4.44	PTP4A3	0.43	LECT1	2.89	RAPGEF4
19.75	BAZ2A	1.68	ADAMTS13	0.04	WIF1	24.12	LSM6	6.14	DUS4L	23.13	CHD3
16.01	BAZ1A	8.51	CACFD1	17.31	SUPT16H	6.44	RABL2B	1.88	CNTRL	30.01	TMEM115
8.82	LZTS1	0.76	ADAMTS8	7.72	ADCY6	2.23	RABL2A	23.75	UBE2C	11.88	DUSP14
6.28	ZNF277	0.11	ADAMTS5	5.65	CHKB	149.86	CHI3L1	18.33	SNRNP35	7	TOPBP1
71.67	WDR6	9.73	NUPL2	4.34	CHEK2	9.26	ERLIN2	66.5	C10orf10	3.7	STMN2
6.49	SLC2A6	25.57	PRSS23	0.87	POLI	54.98	C14orf1	9.89	CYB561D2	3.97	TPPP
23.92	MAP4K5	4.29	PTPN21	3.34	CHM	7.82	NUDT6	1.08	RAPGEF4	0.49	HSF2BP
0.07	MAP4K1	2.13	ADCY5	18.13	PROSC	21.71	NUDT4	42.79	CHD3	14.61	TRIOBP
0.5	INMT	61.48	HNRNPUL1	0.1	IRAK3	11.58	NUDT5	34.36	TMEM115	41.48	RER1
15.15	RASSF1	5.31	ATE1	7.44	AKAP13	20.85	NUDT3	15.95	DUSP14	39.05	CHD4
0.09	PKP3	6.09	RPP14	2.58	AKAP11	1.14	SOX21	3.63	TOPBP1	4.78	DNAJB4
18.29	NISCH	8.11	KRR1	8.47	AKAP10	148.44	FSTL1	8.99	STMN2	7.04	ESM1
0.01	CELF3	9.4	KATNA1	11.36	AKAP2	24.58	PSIP1	10.76	TPPP	24.11	DIDO1
12.44	CHKA	0.36	PRDM7	4.52	DDX20	1.78	WDHD1	0.49	HSF2BP	15.97	WDR5
9.8	CEP250	0.92	PRDM5	0.43	TREX2	31.14	CHI3L2	12.86	TRIOBP	8.42	SPACA9
6.95	WBP4	10.95	PRDM4	2.14	CHML	1.53	FAM107A	41.07	RER1	2.7	ADAMTS13
6.6	ABCB8	5.73	CHEK1	8.8	DUSP10	82.13	STRAP	51.65	CHD4	10.25	CACFD1
7.06	SEC23IP	9.48	HIBADH	60.23	MRPL3	3.46	ADAMTS7	4.06	DNAJB4	0.33	ADAMTS8
0.02	WIF1	3.27	CIT	0.14	MST1L	0.19	ADAMTS6	2.69	ESM1	0.23	ADAMTS5
55.35	SUPT16H	7.48	FGFR1OP	1583.1	RPL35	8.2	BAZ2A	14.07	DIDO1	20.49	NUPL2
0.38	ANXA10	20.81	EMILIN1	0.14	GALNT6	4.15	BAZ1A	0.02	ADAM29	20.68	PRSS23
9.74	ADCY6	6.65	BTN3A2	1.31	GALNT5	17.89	LZTS1	14.1	WDR5	5.45	PTPN21
7.8	CHKB	8.58	BTN3A1	2.98	RASSF8	3.77	ZNF277	15.86	SPACA9	1.12	ADCY5
7.75	CHEK2	7.73	FOXN3	21.28	CHN1	55.54	WDR6	2.18	ADAMTS13	103.83	HNRNPUL1
2.76	POLI	12.17	BTN2A1	65.54	PRAF2	0.05	TREH	10.62	CACFD1	3.1	ATE1
6.46	CHM	0.03	PTPRT	7.38	SEC63	12.02	SLC2A6	0.84	ADAMTS8	6.79	RPP14
18.71	PROSC	1.97	RCAN3	4.47	POLG2	5	MAP4K5	0.1	ADAMTS5	6.99	KRR1
0.08	IRAK3	20.12	FAF1	3.36	HPS5	0.15	MAP4K1	6.28	NUPL2	6.85	KATNA1
9.69	AKAP13	0.53	CD160	13.09	PDCD10	9.67	INMT	17.29	PRSS23	0.64	PRDM7
7.02	AKAP11	5.61	KIF3A	12	RNF139	31.13	RASSF1	4.44	PTPN21	0.9	PRDM5
12.28	AKAP10	7.26	POLR3A	16.34	RNF24	1.16	PKP3	2.63	ADCY5	11.48	PRDM4
63.57	AKAP2	17.86	CLASRP	1.64	CA5B	24.37	NISCH	93.46	HNRNPUL1	3.83	CHEK1
9.81	DDX20	0.17	CHGA	38.81	EGLN2	0.07	CELF3	3.85	ATE1	17.07	HIBADH
0.08	TREX2	9.26	ZWINT	29.04	EGLN3	10.07	CHKA	6.43	RPP14	1.09	CIT
2.55	CHML	0.02	CAPN11	0.08	CHN2	13.38	CEP250	5.21	KRR1	6.23	FGFR1OP
6.69	DUSP10	10.77	CAPN10	0.39	PADI2	3.71	WBP4	5.92	KATNA1	52.69	EMILIN1
100.46	MRPL3	7.21	KPTN	41.36	PMF1	13.15	ABCB8	0.43	PRDM7	16.28	BTN3A2
0.1	MST1L	47.08	CDC42EP1	3.5	ZHX1	2.86	SEC23IP	0.43	PRDM5	11.68	BTN3A1
863.32	RPL35	0.34	SLC7A9	17.29	GPR176	18.52	SUPT16H	8.7	PRDM4	13.89	FOXN3
1.01	GALNT6	23.94	PWP1	3.54	NXPH4	0.03	ANXA10	4.18	CHEK1	13.48	BTN2A1
3.3	GALNT5	3.88	TBC1D8	3.17	PRRT2	9.05	ADCY6	5.9	HIBADH	2.34	RCAN3
58.87	RASSF8	0.7	CHGB	1.74	ERI2	13.96	CHKB	4.34	CIT	16.36	FAF1
10.93	CHN1	113.66	CDC37	0.02	NXPH3	14.12	CHEK2	5.21	FGFR1OP	0.48	CD160
30.01	PRAF2	0.11	IL1RAPL1	68.74	SAT2	1.3	POLI	25.31	EMILIN1	4.19	KIF3A
14.22	SEC63	44.75	PKIG	4.5	DTD2	1.74	CHM	7.53	BTN3A2	4.84	POLR3A
7.85	POLG2	37.56	KAT7	0.17	NXPH2	0.01	FZD10	8.92	BTN3A1	41.11	CLASRP
12.89	HPS5	2.11	DMC1	38.31	GTF3C6	13.33	PROSC	7.28	FOXN3	0.03	CHGA
34.59	PDCD10	58.01	PLA2G16	0.02	PTGDR2	0.1	IRAK3	9.73	BTN2A1	2.19	ZWINT
6.39	RNF139	3.62	GLMN	30.78	PACSIN2	6.33	AKAP13	0.05	PTPRT	11.68	CAPN10
14.84	RNF24	19.15	HHLA3	63.45	MAN1B1	1.38	AKAP11	1.94	RCAN3	10.49	KPTN
2.22	CA5B	0.49	HHLA2	0.1	SLC6A14	3.26	AKAP10	16.75	FAF1	62.78	CDC42EP1
36.57	EGLN2	0.91	BVES	10.31	SNX18	14.52	AKAP2	0.41	CD160	0.98	SLC7A9
0.89	EGLN3	26.56	CORO1A	107.35	DCTN3	2.65	DDX20	4.42	KIF3A	15.2	PWP1
2.07	CHN2	28.2	WDR45	6.45	FILIP1L	1.05	TREX2	6.95	POLR3A	6.6	TBC1D8
0.02	PADI2	5.3	FICD	13.73	XPOT	0.92	CHML	31.45	CLASRP	0.72	CHGB
24.66	PMF1	5.47	AP4S1	0.38	MRAP2	3.93	DUSP10	0.42	CHGA	134.87	CDC37
2.87	ZHX1	0.58	LDB3	59.09	CHP1	46.14	MRPL3	5.9	ZWINT	0.08	IL1RAPL1
69.95	GPR176	14.55	PTP4A3	1.98	RWDD2A	1.71	MST1L	0.04	CAPN11	33.07	PKIG
1.17	NXPH4	18.52	LSM6	42.67	CMTM7	2410.06	RPL35	12.02	CAPN10	21.55	KAT7
0.7	PRRT2	22.04	RABL2B	0.38	SP140	0.22	GALNT6	6.57	KPTN	5.81	DMC1
2.37	ERI2	9.87	RABL2A	7.45	PXMP4	9.24	GALNT5	107.55	CDC42EP1	22.53	PLA2G16
0.04	NXPH3	5495.42	CHI3L1	12.75	DUSP12	4.21	RASSF8	0.4	SLC7A9	2.2	GLMN
38.54	SAT2	15.24	ERLIN2	110.46	SNF8	8.39	CHN1	14.44	PWP1	20.49	HHLA3
6.54	DTD2	18.62	C14orf1	22.98	DDX19B	113.25	PRAF2	4.06	TBC1D8	2.25	HHLA2
0.5	NXPH2	4.43	NUDT6	29.4	NRM	9.07	SEC63	0.58	CHGB	3.07	BVES
27.53	GTF3C6	38.28	NUDT4	1.24	FAM71E1	7.67	POLG2	138.74	CDC37	36.22	CORO1A
0.03	GPR45	17.49	NUDT5	0.11	TUBA3E	3	HPS5	0.04	IL1RAPL1	24.3	WDR45
27.69	PACSIN2	20.11	NUDT3	1.47	PRR4	14.29	PDCD10	46.64	PKIG	9.58	FICD
33.59	MAN1B1	14.37	SOX21	4.79	RDH13	7.38	RNF139	40.76	KAT7	6.92	AP4S1
0.11	SLC6A14	28.73	FSTL1	33.66	ATXN2L	3.26	RNF24	2.96	DMC1	0.56	LDB3
9.51	SNX18	54.88	PSIP1	4.2	USP18	1.51	CA5B	47.87	PLA2G16	20.94	PTP4A3
48.28	DCTN3	2.25	WDHD1	3.54	KLHL2	24.57	EGLN2	1.68	GLMN	11	LSM6
7.44	FILIP1L	127.5	CHI3L2	20.49	IFT43	16.59	EGLN3	38.33	HHLA3	18.85	RABL2B
57.63	XPOT	31.67	FAM107A	0.06	STX1B	0.06	CHN2	1.39	HHLA2	12.27	RABL2A
0.33	MRAP2	75.56	STRAP	6.92	SYNRG	0.02	PADI2	1.3	BVES	4588.77	CHI3L1
43.92	CHP1	1.21	ADAMTS7	18.14	TREX1	41.5	PMF1	29.04	CORO1A	17.07	ERLIN2
5.91	RWDD2A	0.87	ADAMTS6	17.78	GLMP	3.13	ZHX1	27.55	WDR45	11.46	C14orf1
29.59	CMTM7	9	BAZ2A	0.55	KLF12	9.74	GPR176	6.75	FICD	2.59	NUDT6
1.5	SP140	7.22	BAZ1A	0.08	KLF8	0.05	PRKCDBP	6.43	AP4S1	23.53	NUDT4
6.06	PXMP4	20.67	LZTS1	0.21	SCN11A	4	NXPH4	0.79	LDB3	8.62	NUDT5
17.75	DUSP12	5.82	ZNF277	14.85	FDX1L	3.25	PRRT2	20.35	PTP4A3	16.67	NUDT3
52.35	SNF8	4.34	CHIT1	0.62	HOGA1	2.03	ERI2	9.01	LSM6	12.45	SOX21
10.08	DDX19B	58.92	WDR6	117.04	MGAT4B	0.09	NXPH3	24.04	RABL2B	68.02	FSTL1
9.54	NRM	0.03	TREH	0.03	CYP4F8	75.38	SAT2	11.12	RABL2A	43.43	PSIP1
0.18	FAM71E1	7.42	SLC2A6	17.24	PNKP	5.82	DTD2	6257.05	CHI3L1	1.21	WDHD1
0.05	TUBA3E	17.35	MAP4K5	1.27	WDR89	69.68	GTF3C6	11.59	ERLIN2	238.12	CHI3L2
2.13	PRR4	1.18	MAP4K1	11.12	L3HYPDH	0.02	PTGDR2	17.4	C14orf1	9.69	FAM107A
0.77	RDH13	0.87	INMT	24.97	B4GALT7	19.87	PACSIN2	3.64	NUDT6	49.2	STRAP
46.74	ATXN2L	15.72	RASSF1	7.26	TP53RK	114.55	MAN1B1	30.9	NUDT4	5.64	ADAMTS7
0.17	USP18	0.12	PKP3	5.53	SGF29	0.04	SLC6A14	14.12	NUDT5	0.9	ADAMTS6
5.58	KLHL2	31.76	NISCH	0.05	PHF21B	10.81	SNX18	18.14	NUDT3	21.73	BAZ2A
28.61	IFT43	2.22	CELF3	25.38	VPS26B	95.47	DCTN3	12.7	SOX21	7.82	BAZ1A
1.58	STX1B	22.89	CHKA	0.18	GLB1L3	1.42	FILIP1L	20.84	FSTL1	24.98	LZTS1
11.16	SYNRG	8.08	CEP250	62.52	NACC1	22.62	XPOT	41.59	PSIP1	7.42	ZNF277
7.58	TREX1	10.23	WBP4	21.58	CFAP36	0.02	MRAP2	1.32	WDHD1	0.43	CHIT1
22.42	GLMP	46.12	ABCB8	26.57	MED8	42.65	CHP1	96.05	CHI3L2	50.89	WDR6
2.39	KLF12	6.34	SEC23IP	9.74	KTI12	2.14	RWDD2A	38.99	FAM107A	0.15	TREH
0.15	KLF8	23.2	SUPT16H	4.57	ADCY7	67.13	CMTM7	49.29	STRAP	6.43	SLC2A6
0.16	SCN11A	9.8	ADCY6	1.28	LYST	0.37	SP140	2.32	ADAMTS7	14.37	MAP4K5
15.67	FDX1L	25.82	CHKB	15.78	RPUSD1	6.4	PXMP4	0.74	ADAMTS6	1.97	MAP4K1
0.62	HOGA1	5.36	CHEK2	41.77	PLCD3	11.56	DUSP12	13.53	BAZ2A	2.56	INMT
106.11	MGAT4B	6.02	POLI	0.02	SLCO2B1	100.41	SNF8	8.98	BAZ1A	12.8	RASSF1
22.19	PNKP	5.63	CHM	0.23	CHRM3	18.06	DDX19B	32.14	LZTS1	0.16	PKP3
5.77	WDR89	0.03	FZD10	9.54	VPS45	51.34	NRM	4.02	ZNF277	59.32	NISCH
16.42	L3HYPDH	24.48	PROSC	3.28	MTFR2	2.16	FAM71E1	3.52	CHIT1	0.23	CELF3
25.76	B4GALT7	1.34	IRAK3	43.23	LYPLA2	0.06	TUBA3E	64.03	WDR6	11.25	CHKA
9.36	TP53RK	6.87	AKAP13	32.11	CDCA5	4.31	PRR4	0.12	TREH	9.8	CEP250
3.82	SGF29	9.66	AKAP11	0.03	CD300A	2.67	RDH13	9.77	SLC2A6	9.89	WBP4
0.2	PHF21B	10.08	AKAP10	7.31	AHNAK2	39.58	ATXN2L	11.49	MAP4K5	13.9	ABCB8
16.17	VPS26B	9.77	AKAP2	327.17	PARK7	9.45	USP18	1.64	MAP4K1	4.51	SEC23IP
0.1	GLB1L3	6.13	DDX20	203.57	COPE	9.04	KLHL2	2.27	INMT	22.17	SUPT16H
41.77	NACC1	0.37	TREX2	7.96	SAAL1	35.48	IFT43	11.79	RASSF1	11.9	ADCY6
22.03	CFAP36	2.8	CHML	0.36	IZUMO4	1.69	STX1B	0.12	PKP3	29.37	CHKB
33.04	MED8	5.81	DUSP10	60.74	SCAMP4	3.62	SYNRG	45.66	NISCH	1.94	CHEK2
22.4	KTI12	23.8	MRPL3	2.46	ADAT3	28.28	TREX1	4.16	CELF3	3.91	POLI
2.83	ADCY7	1.46	MST1L	36.35	CHST14	14.26	GLMP	15.76	CHKA	0.07	KLK8
1.08	LYST	806.14	RPL35	9.54	ECD	0.53	KLF12	11.16	CEP250	5.74	CHM
8.13	RPUSD1	3.5	GALNT6	0.05	CHRM4	0.25	KLF8	10.55	WBP4	0.05	FZD10
13.71	PLCD3	0.37	GALNT5	0.41	MGAT4A	0.16	SCN11A	65.27	ABCB8	21.03	PROSC
1.55	SLCO2B1	10.36	RASSF8	28.82	CASC4	39.47	FDX1L	4.8	SEC23IP	2.24	IRAK3
0.34	CHRM3	24.79	CHN1	53.63	GPN1	0.92	HOGA1	18.97	SUPT16H	14.27	AKAP13
14.92	VPS45	52.45	PRAF2	0.14	TMC6	145.97	MGAT4B	0.04	ANXA10	6.64	AKAP11
7.02	MTFR2	20.47	SEC63	1.06	MISP3	36.33	PNKP	9.38	ADCY6	7.95	AKAP10
45.3	LYPLA2	5.41	POLG2	6.18	SLC46A1	3.99	WDR89	28.63	CHKB	14.66	AKAP2
41.38	CDCA5	9.38	HPS5	71.48	C12orf57	22.92	L3HYPDH	3.3	CHEK2	4.46	DDX20
21.38	AHNAK2	27.64	PDCD10	32.53	DDX42	56.26	B4GALT7	3.23	POLI	0.13	TREX2
206.55	PARK7	12.39	RNF139	3.72	LARP4	9.71	TP53RK	0.07	KLK8	1.23	CHML
119.54	COPE	6.9	RNF24	0.65	GLCCI1	23.39	SGF29	4.89	CHM	5.71	DUSP10
22.26	SAAL1	3.14	CA5B	2.73	TMEM106A	0.22	PHF21B	0.03	FZD10	22.67	MRPL3
0.16	IZUMO4	39.11	EGLN2	0.09	SLC52A3	23.56	VPS26B	22.85	PROSC	1.67	MST1L
23	SCAMP4	83.14	EGLN3	50.77	FKBP9	0.16	GLB1L3	1.2	IRAK3	489.86	RPL35
1.86	ADAT3	11.93	CHN2	17.79	STK38	37.02	NACC1	8	AKAP13	4.54	GALNT6
22.75	CHST14	15.89	PADI2	0.05	CTRC	24.52	CFAP36	6.8	AKAP11	0.59	GALNT5
10.19	ECD	27.94	PMF1	100.45	PHB2	38.37	MED8	6.43	AKAP10	11.46	RASSF8
0.16	CHRM4	11.33	ZHX1	131.97	ACOT7	6.4	KTI12	9.54	AKAP2	12.78	CHN1
0.89	MGAT4A	4.36	GPR176	145.14	PDAP1	6.3	ADCY7	4.41	DDX20	54.14	PRAF2
23.6	CASC4	9.12	PRKCDBP	27.73	TUSC2	1.55	LYST	0.36	TREX2	16.51	SEC63
31.88	GPN1	12.19	NXPH4	47.21	CBX3	19.55	RPUSD1	1.3	CHML	5.72	POLG2
0.4	TMC6	16.67	PRRT2	20.46	EXOC3	26.31	PLCD3	5.09	DUSP10	7.03	HPS5
0.02	KIF12	3.37	ERI2	327.64	GABARAP	0.13	SLCO2B1	20.26	MRPL3	17.94	PDCD10
0.26	MISP3	2.26	NXPH3	103.54	U2AF2	0.11	PTH2	1.2	MST1L	7.1	RNF139
2.82	SLC46A1	133.66	SAT2	15.34	OIP5	0.79	CHRM3	725.91	RPL35	25.3	RNF24
41.69	C12orf57	8.88	DTD2	6.95	EXOSC8	12.24	VPS45	4.36	GALNT6	4.7	CA5B
33.03	DDX42	61.69	GTF3C6	31.11	SFT2D1	2.19	MTFR2	0.35	GALNT5	33.95	EGLN2
9.67	LARP4	0.03	GPR45	15.39	SCRG1	50.24	LYPLA2	6.77	RASSF8	100.39	EGLN3
2.66	GLCCI1	0.2	PTGDR2	75.27	TEX261	30.12	CDCA5	23.78	CHN1	3.76	CHN2
2.01	TMEM106A	18.66	PACSIN2	4.97	RNF13	0.1	CD300A	107.84	PRAF2	57.38	PADI2
37.25	FKBP9	37.95	MAN1B1	7.14	MGLL	10.67	AHNAK2	14.33	SEC63	21.88	PMF1
11.41	STK38	0.09	SLC6A14	58.65	TWF2	460.63	PARK7	3.38	POLG2	11.11	ZHX1
121.94	PHB2	9.75	SNX18	8.73	SMIM12	232.5	COPE	5.72	HPS5	5.66	GPR176
56.14	ACOT7	77.08	DCTN3	49.01	GABARAPL2	12.88	SAAL1	16.62	PDCD10	6.74	PRKCDBP
73.09	PDAP1	2.61	FILIP1L	0.77	AZIN2	0.83	IZUMO4	6.26	RNF139	13.06	NXPH4
20.33	TUSC2	42.6	XPOT	24.2	TMEM54	38.6	SCAMP4	8.95	RNF24	10.89	PRRT2
94.28	CBX3	1.35	MRAP2	0.39	TUBA3D	3.16	ADAT3	3.84	CA5B	2.12	ERI2
32.08	EXOC3	25.18	CHP1	23.2	SYNPO	0.03	GPR182	42.5	EGLN2	2.12	NXPH3
257.87	GABARAP	4.52	RWDD2A	1.92	HELQ	49.81	CHST14	56.12	EGLN3	51.84	SAT2
57.27	U2AF2	8.45	CMTM7	1.22	CMTM1	5.52	ECD	9.09	CHN2	6.71	DTD2
11.66	OIP5	2.48	SP140	0.2	CHRNA3	0.03	CHRM4	18.67	PADI2	14.44	GTF3C6
17.29	EXOSC8	3.71	PXMP4	3.65	CYP2U1	0.23	MGAT4A	38.99	PMF1	0.13	GPR45
31.44	SFT2D1	17.76	DUSP12	0.51	ADPRHL1	20.41	CASC4	8.81	ZHX1	0.3	PTGDR2
27.06	TEX261	53.59	SNF8	18.47	MFSD3	18.83	GPN1	3	GPR176	19.28	PACSIN2
10.73	RNF13	15.93	DDX19B	7.51	SDSL	0.66	TMC6	10.22	PRKCDBP	33.96	MAN1B1
84.92	MGLL	17.26	NRM	0.1	ZBED6CL	3.73	MISP3	24.21	NXPH4	0.23	SLC6A14
50.55	TWF2	1.14	FAM71E1	0.2	PIK3IP1	5.45	SLC46A1	30.96	PRRT2	0.02	HRH3
7.89	SMIM12	0.08	TUBA3E	5.46	CHRNA5	289.37	C12orf57	1.83	ERI2	10.16	SNX18
62.43	GABARAPL2	7.57	PRR4	48	SLC35A4	27.92	DDX42	3.82	NXPH3	42.21	DCTN3
4.92	AZIN2	2.4	RDH13	0.07	ZNF257	4.56	LARP4	86.51	SAT2	8.88	FILIP1L
35.69	TMEM54	39.38	ATXN2L	15.12	DTX2	0.34	GLCCI1	8.6	DTD2	34.46	XPOT
0.13	TUBA3D	3.19	USP18	0.15	CHRNA7	1.26	TMEM106A	33.69	GTF3C6	0.18	MRAP2
7.49	SYNPO	8.7	KLHL2	0.01	ADCY8	33.2	FKBP9	0.2	PTGDR2	31.11	CHP1
3.26	HELQ	29.43	IFT43	4.29	CHRNB1	21.26	STK38	20.01	PACSIN2	3.97	RWDD2A
1.25	CMTM1	4.76	STX1B	6.88	TOE1	1.29	CTRC	37.73	MAN1B1	14.14	CMTM7
0.22	CHRNA3	8.47	SYNRG	164.04	WBSCR22	94.21	PHB2	0.16	SLC6A14	1.64	SP140
2.6	CYP2U1	8	TREX1	4.79	TRIM9	131.1	ACOT7	0.06	HRH3	7.6	PXMP4
3.44	ADPRHL1	55.77	GLMP	0.03	CHRNB2	114.31	PDAP1	7.41	SNX18	12.19	DUSP12
12.27	MFSD3	1.87	KLF12	1.66	TXNRD3	26.34	TUSC2	69.76	DCTN3	28.76	SNF8
2.66	SDSL	0.68	KLF8	0.14	SIGLEC11	67.7	CBX3	3.13	FILIP1L	13.84	DDX19B
0.01	CHRNA4	0.02	CHRM1	0.11	SLC2A13	20.7	EXOC3	31.32	XPOT	12.44	NRM
0.57	KLHDC7B	0.26	SCN11A	17.41	LACTB	302.65	GABARAP	0.78	MRAP2	1.38	FAM71E1
1.52	PIK3IP1	24.72	FDX1L	0.4	PALM2	40.79	U2AF2	26.03	CHP1	0.19	TUBA3E
4.05	CHRNA5	1.8	HOGA1	0.04	CHRNB4	8.89	OIP5	3.54	RWDD2A	6.85	PRR4
23.75	SLC35A4	53.57	MGAT4B	2.03	EFHC1	0.74	CHRNA1	10.81	CMTM7	2.82	RDH13
0.39	ZNF257	0.15	CYP4F8	0.24	CGB1	13.06	EXOSC8	1.81	SP140	73.05	ATXN2L
10.35	DTX2	18.25	PNKP	0.05	CHRNE	36.27	SFT2D1	4.93	PXMP4	2.04	USP18
1.21	CHRNA7	4.21	WDR89	0.17	NLRP3	2.47	SCRG1	13.27	DUSP12	4.83	KLHL2
2.4	ADCY8	17.49	L3HYPDH	0.11	SLC22A9	20.34	TEX261	45.07	SNF8	20.31	IFT43
4.81	CHRNB1	18.72	B4GALT7	0.02	CHRNG	6.61	RNF13	16.46	DDX19B	3.79	STX1B
0.21	ZIM3	11.42	TP53RK	7.67	TIRAP	104.62	MGLL	27.03	NRM	9.78	SYNRG
5.64	TOE1	9.28	SGF29	3.9	ERMAP	93.65	TWF2	1.31	FAM71E1	7.8	TREX1
54.68	WBSCR22	3.64	PHF21B	5.8	LRRC37B	7.58	SMIM12	0.11	TUBA3E	65.98	GLMP
0.69	TRIM9	21.85	VPS26B	5.19	CHUK	76.13	GABARAPL2	12.16	PRR4	1.41	KLF12
0.03	CHRNB2	0.51	GLB1L3	0.02	CYGB	2.43	AZIN2	2.72	RDH13	0.58	KLF8
3.5	TXNRD3	26.15	NACC1	1.02	CARD16	75.41	TMEM54	84.25	ATXN2L	0.66	SCN11A
0.12	SIGLEC11	47.07	CFAP36	0.41	PKD1L2	0.46	TUBA3D	2.6	USP18	17.24	FDX1L
2.58	SLC2A13	17.07	MED8	4.62	BTBD9	101.58	SYNPO	0.07	IL17F	2.8	HOGA1
23.75	LACTB	7.43	KTI12	0.11	LMTK3	2.03	HELQ	4.01	KLHL2	59.32	MGAT4B
0.14	PALM2	5.07	ADCY7	5.4	CSMD2	0.95	CMTM1	20.82	IFT43	0.21	CYP4F8
0.18	CHRNB4	5.08	LYST	7.59	MBD6	0.03	CHRNA3	7.84	STX1B	22.5	PNKP
3.14	EFHC1	10.83	RPUSD1	2.18	XKR4	0.79	CYP2U1	8	SYNRG	3.18	WDR89
0.79	CGB1	34.01	PLCD3	3.19	GPRIN1	0.45	ADPRHL1	9.57	TREX1	9.68	L3HYPDH
4.86	CGB2	16.98	SLCO2B1	10.19	SLC25A25	50.66	MFSD3	71.04	GLMP	18.98	B4GALT7
0.23	CHRNE	0.97	CHRM3	7.66	STK11IP	52.14	SDSL	1.35	KLF12	5.66	TP53RK
4.69	NLRP3	31.45	VPS45	5.73	TUBGCP5	0.19	KLHDC7B	0.94	KLF8	12.26	SGF29
0.02	MAL2	1.28	MTFR2	0.05	KLHL32	1.37	PIK3IP1	0.04	CHRM1	5.99	PHF21B
0.07	SLC22A9	29.96	LYPLA2	9.24	FMNL2	2.17	CHRNA5	0.42	SCN11A	22.68	VPS26B
2.8	TIRAP	5.28	CDCA5	3.04	ELFN2	46.32	SLC35A4	0.02	POU6F2	0.46	GLB1L3
2.3	ERMAP	28.51	CD300A	0.01	TMEM132B	15.75	DTX2	25.88	FDX1L	34.73	NACC1
5.05	LRRC37B	5.71	AHNAK2	1.8	ESCO1	0.22	CHRNA7	2.38	HOGA1	22.18	CFAP36
11.15	CHUK	223.99	PARK7	0.39	TMEM200A	0.01	ADCY8	60.2	MGAT4B	11.68	MED8
5.17	CYGB	155.78	COPE	1.84	MYSM1	4.68	CHRNB1	0.2	CYP4F8	6.24	KTI12
4.09	CARD16	8.94	SAAL1	6.28	RNF157	0.33	ZIM3	25.27	PNKP	6.41	ADCY7
0.1	PKD1L2	3.36	IZUMO4	0.01	GALNT13	6.54	TOE1	2.8	WDR89	5.88	LYST
2.03	BTBD9	41.53	SCAMP4	1.02	KLHL29	98.01	WBSCR22	7.78	L3HYPDH	13.61	RPUSD1
0.68	LMTK3	4.31	ADAT3	0.12	ZBED9	5.21	TRIM9	19.4	B4GALT7	30.4	PLCD3
21.64	CSMD2	0.03	GPR182	3.95	RHPN1	0.04	CHRNB2	11.17	TP53RK	34.78	SLCO2B1
90.52	MBD6	11.97	CHST14	27.74	LENG8	4.48	TXNRD3	16.12	SGF29	3.23	CHRM3
0.01	XKR4	12.83	ECD	3.68	PWWP2A	0.16	SIGLEC11	3.71	PHF21B	18.24	VPS45
7.57	GPRIN1	0.22	CHRM4	6.19	SMYD4	0.28	SLC2A13	0.02	CHRM2	0.54	MTFR2
0.1	CSMD3	6.16	MGAT4A	0.15	FHAD1	8.03	LACTB	25.36	VPS26B	33.7	LYPLA2
9.82	SLC25A25	48.14	CASC4	0.16	SLAMF6	0.64	PALM2	0.86	GLB1L3	1.08	CDCA5
4.16	STK11IP	43.52	GPN1	5.55	OSBPL1A	0.07	CHRNB4	49.25	NACC1	48.92	CD300A
6.12	TUBGCP5	11.21	TMC6	5.41	OSBPL5	2.24	EFHC1	22.58	CFAP36	0.96	AHNAK2
0.01	KLHL32	2.91	MISP3	2.38	OSBPL6	0.17	CGB1	12.74	MED8	83.52	PARK7
23.87	FMNL2	4.98	SLC46A1	4.8	OSBPL7	0.04	CHRND	5.53	KTI12	119.19	COPE
0.16	ELFN2	84.51	C12orf57	3.03	OSBPL8	0.12	CHRNE	4.35	ADCY7	5.81	SAAL1
0.85	TMEM132B	36.66	DDX42	11.26	OSBPL9	0.18	NLRP3	3.74	LYST	3.1	IZUMO4
0.01	SLITRK1	9.35	LARP4	24.61	OSBPL10	0.03	MAL2	19.4	RPUSD1	67.41	SCAMP4
4.2	ESCO1	52.81	VSIG4	2.79	OSBPL11	0.13	SLC22A9	50.78	PLCD3	6.24	ADAT3
0.02	CCDC85A	1.98	GLCCI1	23.16	C1QTNF1	3.2	TIRAP	19.28	SLCO2B1	0.24	GPR182
26.32	TMEM200A	2.41	TMEM106A	1.85	C1QTNF2	4	ERMAP	3.69	CHRM3	17.02	CHST14
6.79	MYSM1	123.09	FKBP9	0.16	C1QTNF3	4.09	LRRC37B	25.61	VPS45	6.43	ECD
2.87	RNF157	11.14	STK38	0.04	C1QTNF5	2.57	CHUK	0.61	MTFR2	0.52	CHRM4
1.4	GALNT13	0.03	CHRM5	1.02	C1QTNF6	15.76	CYGB	35.9	LYPLA2	5.9	MGAT4A
0.03	SORCS1	81.65	PHB2	116.71	FBXO32	18.52	CARD16	4.59	CDCA5	31.21	CASC4
3.91	KLHL29	26.34	ACOT7	42.55	TMEM123	1.75	PKD1L2	24.13	CD300A	16.73	GPN1
0.47	ZBED9	52.53	PDAP1	12.49	SMIM19	1.68	BTBD9	10.05	AHNAK2	22.71	TMC6
0.22	RHPN1	27.46	TUSC2	4.1	GPRASP2	1.76	LMTK3	123.39	PARK7	3.46	MISP3
28.6	LENG8	40.84	CBX3	25.9	MRFAP1L1	1.43	CSMD2	192.25	COPE	7.46	SLC46A1
6.76	PWWP2A	24.81	EXOC3	0.24	TSGA13	10.24	MBD6	0.04	RBPJL	67.5	C12orf57
8.15	SMYD4	453.43	GABARAP	27.28	PTPMT1	6.29	GPRIN1	5.46	SAAL1	33.84	DDX42
0.22	FHAD1	58.6	U2AF2	19.82	FLYWCH2	0.04	CSMD3	4.26	IZUMO4	5.95	LARP4
0.14	SLAMF6	2.16	OIP5	2.42	WDR31	12.65	SLC25A25	80.8	SCAMP4	62.56	VSIG4
9.77	OSBPL1A	0.07	CHRNA1	0.35	VASN	4.62	STK11IP	6.59	ADAT3	3.73	GLCCI1
3.7	OSBPL5	20.8	EXOSC8	3.43	ZNF618	6.85	TUBGCP5	0.03	GPR182	8.99	TMEM106A
3.4	OSBPL6	43.45	SFT2D1	4.4	ADCY9	0.03	KLHL32	15.94	CHST14	0.04	SLC52A3
2.42	OSBPL7	233.46	SCRG1	0.05	MB21D1	9.77	FMNL2	14.05	ECD	41.57	FKBP9
8	OSBPL8	30.85	TEX261	0.3	SLC26A9	0.54	ELFN2	0.24	CHRM4	14.19	STK38
30.35	OSBPL9	33.14	RNF13	74.01	NT5C3B	0.09	TMEM132B	2.81	MGAT4A	0.04	CHRM5
3.72	OSBPL10	12.82	MGLL	116.7	CCDC124	0.02	SLITRK1	31.86	CASC4	0.31	CTRC
8.22	OSBPL11	49.59	TWF2	10.32	HAUS1	0.5	ESCO1	30.99	GPN1	86.72	PHB2
70.57	C1QTNF1	6.42	SMIM12	0.03	SLC26A7	0.23	CCDC85A	14.12	TMC6	5.66	ACOT7
0.82	C1QTNF2	117.97	GABARAPL2	0.44	2018-03-03	0.66	TMEM200A	5.2	MISP3	48.77	PDAP1
0.4	C1QTNF3	5.55	AZIN2	1.38	ZNF554	1.42	MYSM1	4.92	SLC46A1	26.73	TUSC2
0.57	CIDEA	29.4	TMEM54	147.9	CKB	0.7	RNF157	103.03	C12orf57	48.3	CBX3
0.03	C1QTNF4	0.08	TUBA3D	4.71	ATG4A	0.82	GALNT13	32.85	DDX42	28.44	EXOC3
1.95	C1QTNF5	29.27	SYNPO	20.27	KCTD12	0.07	SORCS1	4.74	LARP4	338.75	GABARAP
0.57	C1QTNF6	5.07	HELQ	3.44	OMA1	1.68	KLHL29	51.17	VSIG4	96.84	U2AF2
0.01	C1QTNF7	1.2	CMTM1	0.18	DDIT4L	0.17	ZBED9	1.39	GLCCI1	1.26	OIP5
29.47	FBXO32	0.2	CHRNA3	1.55	RAB42	0.4	RHPN1	5.39	TMEM106A	1.51	CHRNA1
70.21	TMEM123	5.42	CYP2U1	6.66	SLC25A26	35.67	LENG8	0.06	SLC52A3	14.74	EXOSC8
14.1	SMIM19	0.48	ADPRHL1	15.97	FBXO17	0.03	PNMA5	101.18	FKBP9	23.56	SFT2D1
5.83	GPRASP2	11.34	MFSD3	3.41	PCMTD1	4.49	PWWP2A	7.27	STK38	18.59	SCRG1
36.96	MRFAP1L1	21.6	SDSL	90.04	CIRBP	2.05	SMYD4	0.11	CHRM5	28.22	TEX261
0.21	TSGA13	0.01	CHRNA4	4.31	GPR146	0.08	FHAD1	0.31	CTRC	28.01	RNF13
15.04	PTPMT1	0.93	KLHDC7B	15.65	LRRC42	0.1	SLAMF6	93.24	PHB2	23.58	MGLL
12.16	FLYWCH2	0.97	ZBED6CL	0.58	GBP4	5.37	OSBPL1A	27.7	ACOT7	36.76	TWF2
2.01	WDR31	5.97	PIK3IP1	11.1	GBP5	8.41	OSBPL5	46.08	PDAP1	6.46	SMIM12
3.77	VASN	1.03	CHRNA5	0.26	LRRC56	1.53	OSBPL6	29.25	TUSC2	51.86	GABARAPL2
5.01	ZNF618	1.6	HENMT1	0.16	CISH	4.59	OSBPL7	16.12	CBX3	4.38	AZIN2
0.83	ADCY9	0.05	FAM83F	37.26	MALSU1	3.13	OSBPL8	24.55	EXOC3	54.54	TMEM54
1.19	MB21D1	26.78	SLC35A4	5.69	UHRF2	4.55	OSBPL9	570.15	GABARAP	0.55	TUBA3D
0.02	SLC26A9	0.13	ZNF257	106.96	TBCB	7.65	OSBPL10	78.12	U2AF2	73.49	SYNPO
42.91	NT5C3B	10.75	DTX2	4.48	ZNF689	2.05	OSBPL11	1.12	OIP5	0.05	CHRNA2
88.82	CCDC124	2.46	CHRNA7	1.07	FCHO2	92.23	C1QTNF1	0.16	CHRNA1	3.59	HELQ
27.21	HAUS1	9.89	ADCY8	5.5	ARHGEF25	1.94	C1QTNF2	14.78	EXOSC8	4.01	CMTM1
0.07	SLC26A7	6.92	CHRNB1	0.47	ZNF501	0.42	C1QTNF3	23.66	SFT2D1	0.18	CHRNA3
2.27	2018-03-03	0.28	ZIM3	0.1	FAM46B	0.04	CIDEA	140.44	SCRG1	4.46	CYP2U1
2.18	ZNF554	5.16	TOE1	0.16	SLC5A11	0.54	C1QTNF4	39.1	TEX261	0.5	ADPRHL1
12.94	CKB	128.44	WBSCR22	0.11	TNFRSF13C	37	C1QTNF5	22.01	RNF13	10.48	MFSD3
5.55	ATG4A	34.73	TRIM9	0.23	NOSTRIN	12.05	C1QTNF6	18.52	MGLL	15.41	SDSL
5.38	KCTD12	0.44	CHRNB2	7.56	ALPK2	0.04	C1QTNF7	52.7	TWF2	2.25	KLHDC7B
3.84	OMA1	1.42	TXNRD3	4.91	ARHGAP33	7.52	FBXO32	7.26	SMIM12	0.15	ODF3
1.55	DDIT4L	1.5	SIGLEC11	14.34	EVI5L	25.68	TMEM123	55.55	GABARAPL2	1.35	ZBED6CL
6.5	RAB42	1.3	SLC2A13	9.48	TRMT61A	35.09	SMIM19	5.11	AZIN2	5.62	PIK3IP1
5.5	SLC25A26	16.75	LACTB	0.2	RASGRP4	3.4	GPRASP2	33.32	TMEM54	1.93	CHRNA5
12.24	FBXO17	0.98	PALM2	10.49	DIS3L	20.41	MRFAP1L1	0.4	TUBA3D	1.18	HENMT1
7.34	PCMTD1	0.17	CHRNB4	0.24	ARL11	0.13	TSGA13	53.51	SYNPO	0.08	FAM83F
64.01	CIRBP	4.94	EFHC1	0.03	CKM	30.35	PTPMT1	0.04	CHRNA2	29.98	SLC35A4
0.21	GPR146	0.1	CGB2	1.55	IQCD	85.98	FLYWCH2	3.83	HELQ	0.32	ZNF257
28.51	LRRC42	0.45	CHRNE	11.52	DHRS1	1.09	WDR31	2.32	CMTM1	22.53	DTX2
0.32	GBP4	1.67	NLRP3	6.83	WDFY2	17.33	VASN	0.17	CHRNA3	3.84	CHRNA7
6.57	GBP5	0.11	MAL2	0.39	CTHRC1	1.35	ZNF618	3.26	CYP2U1	3.15	ADCY8
0.26	LRRC56	0.26	SLC22A9	48.4	TSR3	3.1	ADCY9	0.41	ADPRHL1	8.65	CHRNB1
0.16	CISH	0.02	CHRNG	0.6	CCDC151	0.03	MB21D1	15.77	MFSD3	0.65	ZIM3
36.34	MALSU1	2.43	TIRAP	4.41	ZNF653	0.29	SLC26A9	19.87	SDSL	4.67	TOE1
16.4	UHRF2	6.4	ERMAP	8.76	RNF166	64.58	NT5C3B	0.08	CHRNA4	43.68	WBSCR22
94.4	TBCB	6.65	LRRC37B	0.03	CKMT2	213.39	CCDC124	1.9	KLHDC7B	77.02	TRIM9
3.63	ZNF689	6.73	CHUK	3.02	RMI2	10.7	HAUS1	0.05	ODF3	0.23	CHRNB2
3.8	FCHO2	4.64	CYGB	0.4	OSR2	0.14	SLC26A7	0.85	ZBED6CL	0.88	TXNRD3
69	ARHGEF25	42.64	CARD16	6.23	LRRC58	0.64	2018-03-03	4.13	PIK3IP1	2.92	SIGLEC11
1.23	ZNF501	0.03	PGLYRP2	3.63	LYSMD3	1.86	ZNF554	1.39	CHRNA5	1.86	SLC2A13
0.31	FAM46B	1.01	PKD1L2	0.27	BATF2	280.95	CKB	0.68	HENMT1	9.76	LACTB
0.05	TNFRSF13C	2.46	BTBD9	30.58	DNTTIP1	8.46	ATG4A	0.05	FAM83F	1.32	PALM2
0.29	NOSTRIN	6.24	LMTK3	0.03	DIRC1	4.13	KCTD12	36.29	SLC35A4	3.13	CHRNB4
14.37	ALPK2	1.5	CSMD2	4.23	ERCC8	6.81	OMA1	0.12	ZNF257	3.93	EFHC1
2.48	ARHGAP33	11.51	MBD6	8.57	FOXP4	2.82	DDIT4L	20.04	DTX2	0.15	CGB2
10.51	EVI5L	0.06	XKR4	5.48	ZNF526	3.54	RAB42	2.41	CHRNA7	0.25	CHRND
8.67	TRMT61A	3.74	GPRIN1	40.44	KLHDC3	13.47	SLC25A26	8.41	ADCY8	1.62	CHRNE
0.21	RASGRP4	12.2	SLC25A25	6.88	WDR92	30.06	FBXO17	7.46	CHRNB1	2.45	NLRP3
7.56	DIS3L	6.97	STK11IP	14.08	NUS1	3.31	PCMTD1	0.27	ZIM3	0.62	SLC22A9
0.21	ARL11	6.2	TUBGCP5	28.47	FAM210B	155.06	CIRBP	4.5	TOE1	0.2	CHRNG
0.03	CKM	0.93	KLHL32	0.64	TM4SF19	4.9	GPR146	106.74	WBSCR22	5.38	TIRAP
4.16	IQCD	25	FMNL2	4.04	FAM122A	0.02	FCRL1	31.65	TRIM9	5.28	ERMAP
14.67	DHRS1	0.1	ELFN2	24.57	ZMYND19	24.9	LRRC42	0.72	CHRNB2	6.32	LRRC37B
11.38	WDFY2	3.55	TMEM132B	26.65	COX20	0.76	GBP4	0.59	TXNRD3	3.67	CHUK
0.16	NXNL1	0.06	SLITRK1	11.14	ABHD15	2.05	GBP5	1.99	SIGLEC11	7.83	CYGB
17.39	CTHRC1	4.62	ESCO1	3.56	TLCD1	0.57	LRRC56	0.63	SLC2A13	16.27	CARD16
26.77	TSR3	0.13	CCDC85A	40.67	GINM1	7.25	CISH	8.61	LACTB	0.12	PKD1L2
0.08	CCDC151	0.51	TMEM200A	112.77	CKS1B	57.87	MALSU1	0.98	PALM2	3.2	BTBD9
2.79	ZNF653	4.86	MYSM1	0.07	RBP7	6.51	UHRF2	0.25	CHRNB4	6.29	LMTK3
7.19	RNF166	7.15	RNF157	0.02	SLC26A8	133.83	TBCB	4.22	EFHC1	0.25	CSMD2
0.1	CKMT2	0.31	GALNT13	95.38	LYPD1	4.18	ZNF689	0.65	CHRNE	212.94	MBD6
5.41	RMI2	1.74	SORCS1	162.02	CKS2	1.33	FCHO2	1.96	NLRP3	0.6	XKR4
0.67	OSR2	0.5	KLHL29	0.62	ZNF837	20.87	ARHGEF25	0.04	MAL2	2.95	GPRIN1
7.52	LRRC58	0.15	ZBED9	0.97	TM4SF18	0.85	ZNF501	0.4	SLC22A9	9.11	SLC25A25
9.97	LYSMD3	7.59	RHPN1	1.83	RAB39B	5.48	FAM46B	0.13	CHRNG	11.26	STK11IP
0.23	BATF2	53.08	LENG8	0.09	GRIN3A	0.12	SLC5A11	5.35	TIRAP	3.56	TUBGCP5
39.77	DNTTIP1	0.05	PNMA5	0.2	GRIN3B	0.32	TNFRSF13C	5.63	ERMAP	0.22	KLHL32
0.07	DIRC1	5.67	PWWP2A	24.47	TOP1MT	0.05	NOSTRIN	6.15	LRRC37B	32.76	FMNL2
6.09	ERCC8	4.57	SMYD4	15.32	TSEN15	1.93	ALPK2	3.03	CHUK	0.01	ELFN2
9.37	FOXP4	0.18	FHAD1	78.98	FAM129A	4.8	ARHGAP33	7.05	CYGB	0.25	TMEM132B
8.7	ZNF526	0.68	SLAMF6	54.43	MRPL53	9.9	EVI5L	35.33	CARD16	0.02	SLITRK1
29.06	KLHDC3	15.44	OSBPL1A	41.96	MRPL54	9.42	TRMT61A	1.49	PKD1L2	3.92	ESCO1
11.44	WDR92	7.62	OSBPL5	0.06	PPP1R27	0.19	RASGRP4	3.81	BTBD9	0.03	CCDC85A
25.48	NUS1	4.99	OSBPL6	14.17	RPL39L	9.72	DIS3L	14.07	LMTK3	0.66	TMEM200A
36.14	FAM210B	6.44	OSBPL7	0.21	HSPA12B	0.27	ARL11	2.44	CSMD2	6.75	MYSM1
6.54	TM4SF19	13.54	OSBPL8	20.69	CNTROB	0.05	FANCD2OS	26.8	MBD6	10.76	RNF157
3.95	FAM122A	17.9	OSBPL9	21.08	SNAP47	5.21	IQCD	0.1	XKR4	0.19	GALNT13
22.93	ZMYND19	1.62	OSBPL10	0.71	LEAP2	16.69	DHRS1	4.61	GPRIN1	0.5	KLHL29
8.71	COX20	4.98	OSBPL11	3.02	SLC18B1	3.4	WDFY2	10.83	SLC25A25	0.27	ZBED9
4.06	ABHD15	23.52	C1QTNF1	0.3	LRG1	0.01	RAB3C	9.52	STK11IP	6.35	RHPN1
3.95	TLCD1	0.81	C1QTNF2	0.44	MED12L	0.1	NXNL1	4.24	TUBGCP5	131.92	LENG8
20.88	GINM1	1.45	C1QTNF3	0.32	WDR17	2.23	CKMT1B	0.64	KLHL32	5.5	PWWP2A
109.87	CKS1B	0.05	CIDEA	9.24	ACAP3	0.2	CTHRC1	17.36	FMNL2	8.86	SMYD4
0.02	C8orf34	1.24	C1QTNF4	0.01	ARAP2	105.22	TSR3	0.1	ELFN2	1	FHAD1
0.73	RBP7	13.92	C1QTNF5	20.41	ARAP1	2.63	CCDC151	2.76	TMEM132B	0.86	SLAMF6
0.02	SLC26A8	7.87	C1QTNF6	1.75	AGAP2	5.73	ZNF653	0.13	SLITRK1	8.32	OSBPL1A
0.63	LYPD1	0.03	C1QTNF7	8.03	AGAP1	21.19	RNF166	3.09	ESCO1	8.92	OSBPL5
100.33	CKS2	9.68	FBXO32	46.32	AGAP3	0.03	CKMT2	0.08	CCDC85A	4.19	OSBPL6
0.23	ZNF837	59.65	TMEM123	0.02	ADCYAP1R1	6.98	RMI2	0.38	TMEM200A	8.49	OSBPL7
0.07	TM4SF18	29.91	SMIM19	4.77	TADA1	0.08	OSR2	3.4	MYSM1	34	OSBPL8
1.01	RAB39B	7.73	GPRASP2	0.53	CATSPER1	4.13	LRRC58	9.14	RNF157	14.68	OSBPL9
0.07	GRIN3A	53.93	MRFAP1L1	2.24	THEM4	3.91	LYSMD3	0.3	GALNT13	1.47	OSBPL10
4.4	TOP1MT	0.15	TSGA13	0.83	CATSPER2	4.56	BATF2	1.5	SORCS1	4.28	OSBPL11
18.47	TSEN15	20.08	PTPMT1	0.39	SCGB3A2	0.02	SLC22A12	0.57	KLHL29	55.86	C1QTNF1
25.56	FAM129A	23.64	FLYWCH2	0.06	SH2D1B	30.12	DNTTIP1	0.07	ZBED9	0.97	C1QTNF2
2.83	MRGPRF	2.22	WDR31	0.07	WFIKKN1	0.21	DIRC1	9.48	RHPN1	5.14	C1QTNF3
28.79	MRPL53	13.74	VASN	1.11	RAB3IP	3.23	ERCC8	96.5	LENG8	1.01	C1QTNF4
24.8	MRPL54	0.47	ZNF618	9.08	SSX2IP	16.32	FOXP4	0.04	PNMA5	8.5	C1QTNF5
19.74	RPL39L	3.41	ADCY9	2.67	MRGPRX3	5.11	ZNF526	4.79	PWWP2A	13.83	C1QTNF6
0.03	HSPA12B	1.62	MB21D1	32.64	FTSJ3	56.1	KLHDC3	5.83	SMYD4	0.03	C1QTNF7
11.23	CNTROB	45.04	NT5C3B	0.07	SLC16A10	5.21	WDR92	0.5	FHAD1	6.82	FBXO32
12.32	SNAP47	93.3	CCDC124	0.45	GALNT15	9.69	NUS1	1.92	SLAMF6	45.77	TMEM123
0.22	LEAP2	21.35	HAUS1	0.02	IP6K3	18.55	FAM210B	12.03	OSBPL1A	12.87	SMIM19
4.89	SLC18B1	0.47	SLC26A7	0.03	TAGAP	0.09	CMTM5	12.42	OSBPL5	3.09	GPRASP2
0.19	LRG1	3.11	2018-03-03	616.23	AP2M1	0.02	TGM7	4.18	OSBPL6	26.79	MRFAP1L1
2.04	MED12L	2.4	ZNF554	78.31	AP1S1	0.55	TM4SF19	9.21	OSBPL7	0.49	TSGA13
0.63	WDR17	198.77	CKB	216.05	AP2S1	2.46	FAM122A	6.6	OSBPL8	11.98	PTPMT1
6.42	ACAP3	5.83	ATG4A	0.12	TMC1	28.83	ZMYND19	14.95	OSBPL9	21.46	FLYWCH2
1.28	ARAP2	22.32	KCTD12	0.02	TMC2	35.94	COX20	1.7	OSBPL10	4.23	WDR31
29.48	ARAP1	6.24	OMA1	0.81	TWIST2	6.1	ABHD15	3.56	OSBPL11	15.14	VASN
29.71	AGAP2	9.36	DDIT4L	0.83	PARD3B	11.71	TLCD1	36.99	C1QTNF1	1.11	ZNF618
6.77	AGAP1	11.56	RAB42	8.91	RFFL	18.45	GINM1	1.35	C1QTNF2	6.15	ADCY9
23.81	AGAP3	9.64	SLC25A26	40.6	AP3S1	138.03	CKS1B	1.07	C1QTNF3	2.41	MB21D1
0.02	ADCYAP1R1	10.79	FBXO17	1.16	ZNF354B	0.04	C8orf34	0.05	CIDEA	0.04	SLC26A9
5.53	TADA1	10.33	PCMTD1	0.84	TRIM6	1.59	LYPD1	2.32	C1QTNF4	29.12	NT5C3B
0.47	CATSPER1	175.52	CIRBP	83.63	ADD1	113.1	CKS2	14.3	C1QTNF5	100.21	CCDC124
1.57	THEM4	2.02	GPR146	3.98	CLCN2	2.45	ZNF837	9.41	C1QTNF6	5.21	HAUS1
1.39	CATSPER2	0.05	FCRL1	8.33	CLCN3	4.65	TM4SF18	0.04	C1QTNF7	0.2	SLC26A7
0.02	SH2D1B	0.14	FCRL3	1.82	CLCN4	0.83	RAB39B	7.19	FBXO32	2.89	2018-03-03
0.03	WFIKKN1	19.2	LRRC42	0.42	CLCN5	0.02	GRIN3A	33.84	TMEM123	4.98	ZNF554
2.18	RAB3IP	1.12	GBP4	30.97	UBE2J2	0.99	GRIN3B	15.45	SMIM19	102.45	CKB
5.71	SSX2IP	1.81	GBP5	1.79	BORCS5	28.75	TOP1MT	4.3	GPRASP2	4.26	ATG4A
2.55	MRGPRX3	0.99	LRRC56	2.92	ANTXR2	20.35	TSEN15	33.24	MRFAP1L1	18.87	KCTD12
30.93	FTSJ3	1.65	CISH	0.07	GPR62	12.17	FAM129A	0.42	TSGA13	4.09	OMA1
0.3	SLC16A10	19.23	MALSU1	21.66	EXOSC6	0.11	MRGPRE	16.75	PTPMT1	21.74	DDIT4L
0.49	GALNT15	10.62	UHRF2	0.18	PRAP1	2.54	MRGPRF	29.1	FLYWCH2	14.22	RAB42
350.64	AP2M1	120.74	TBCB	36.51	ZNF511	80.79	MRPL53	4.13	WDR31	4.91	SLC25A26
71.06	AP1S1	5.07	ZNF689	37.2	CHCHD1	46.58	MRPL54	21.74	VASN	17.27	FBXO17
263.44	AP2S1	6.42	FCHO2	0.86	MSS51	0.43	PPP1R27	0.78	ZNF618	9.15	PCMTD1
0.14	TMC1	22.87	ARHGEF25	0.18	CFAP70	0.12	HSPA12B	5.26	ADCY9	120.42	CIRBP
0.03	TMC2	2.79	ZNF501	4.58	CLCN6	11.35	CNTROB	1.72	MB21D1	3.92	GPR146
7.68	TWIST2	3.67	FAM46B	21.42	CLCN7	27.86	SNAP47	0.01	SLC26A9	0.04	FCRL1
3.01	PARD3B	0.63	SLC5A11	1.13	C10orf90	1.55	LEAP2	41.9	NT5C3B	0.02	FCRL3
9.7	RFFL	0.55	TNFRSF13C	0.15	BTBD16	4.86	SLC18B1	119.72	CCDC124	14.19	LRRC42
32.43	AP3S1	0.3	NOSTRIN	3.62	PSTK	0.58	LRG1	9.34	HAUS1	3.84	GBP4
2.38	ZNF354B	8.14	ALPK2	0.78	ZNF488	0.02	MED12L	0.26	SLC26A7	3.27	GBP5
4.04	TRIM6	11.48	ARHGAP33	0.14	PIK3AP1	0.22	WDR17	2.79	2018-03-03	1.07	LRRC56
50.02	ADD1	8.94	EVI5L	3.79	MORN4	0.04	ART5	3.52	ZNF554	4.14	CISH
1.48	CLCN2	8.39	TRMT61A	17.58	ZFYVE27	27.12	ACAP3	234.55	CKB	40.1	MALSU1
9.71	CLCN3	1.59	RASGRP4	0.03	MMP21	0.48	ARAP2	4.19	ATG4A	10.36	UHRF2
2.36	CLCN4	9.89	DIS3L	6.52	COMTD1	26.85	ARAP1	15.47	KCTD12	69.46	TBCB
1.56	CLCN5	1.93	ARL11	3.52	FRA10AC1	2.11	AGAP2	4.41	OMA1	4.72	ZNF689
40.7	UBE2J2	0.06	CKM	0.09	ANKRD22	4.37	AGAP1	6.6	DDIT4L	7.02	FCHO2
1.8	BORCS5	1.71	IQCD	3.79	SFXN2	64.33	AGAP3	11.48	RAB42	141	ARHGEF25
79.3	ANTXR2	12.03	DHRS1	5.57	PDZD8	0.01	ADCYAP1R1	5.39	SLC25A26	2.7	ZNF501
9.35	EXOSC6	4.98	WDFY2	29.22	ADD2	4.22	TADA1	11.57	FBXO17	1.13	FAM46B
0.1	PRAP1	0.11	RAB3C	3.21	AGAP4	2.42	CATSPER1	4.93	PCMTD1	0.1	SLC5A11
11.77	ZNF511	0.05	NXNL1	7.41	BORCS7	0.62	THEM4	110.15	CIRBP	0.12	TNFRSF13C
18.59	CHCHD1	0.1	CKMT1B	31.39	CLU	1.35	CATSPER2	2.96	GPR146	0.54	NOSTRIN
0.99	MSS51	11.99	CTHRC1	344.5	CLIC1	0.29	SCGB3A2	0.09	FCRL1	0.79	ALPK2
0.25	CFAP70	55.75	TSR3	0.09	CLIC2	0.02	SH2D1B	0.09	FCRL3	13.05	ARHGAP33
7.15	CLCN6	2.57	CCDC151	0.39	AGAP11	0.74	WFIKKN1	13.92	LRRC42	12.13	EVI5L
13.08	CLCN7	3.83	ZNF653	0.17	GSTO2	1.15	RAB3IP	1.58	GBP4	9.06	TRMT61A
0.61	C10orf90	15.03	RNF166	2.34	SFR1	5.93	SSX2IP	1.74	GBP5	5.27	RASGRP4
1.27	PSTK	0.09	ADCYAP1	4.86	CLK1	3.94	MRGPRX3	1.14	LRRC56	0.05	C12orf56
0.07	CLCNKA	2.05	CKMT2	25.29	ANAPC16	38.04	FTSJ3	2.59	CISH	6.41	DIS3L
0.54	ZNF488	1.96	RMI2	0.04	PNLIPRP3	0.03	SLC16A10	14.63	MALSU1	2.59	ARL11
1.51	PIK3AP1	0.18	OSR2	14.17	SFXN4	1.69	GALNT15	5.9	UHRF2	0.07	CKM
0.04	CLCNKB	5.91	LRRC58	0.01	CPXM2	2.47	IP6K3	118.26	TBCB	2.91	IQCD
4.49	MORN4	5.02	LYSMD3	10.16	CLK2	0.07	CIB3	5.97	ZNF689	9	DHRS1
11.07	ZFYVE27	2.01	BATF2	7.06	C11orf74	0.04	TAGAP	2.91	FCHO2	5.01	WDFY2
1.55	COMTD1	0.02	SLC22A12	33.42	CLK3	495.92	AP2M1	24.83	ARHGEF25	0.02	RAB3C
4.22	FRA10AC1	28.79	DNTTIP1	21.43	SERPINA3	70.53	AP1S1	2.28	ZNF501	0.36	NXNL1
0.13	ANKRD22	0.14	DIRC1	6.98	ADD3	471.43	AP2S1	6.03	FAM46B	6.75	CTHRC1
2.33	SFXN2	6.22	ERCC8	31.86	TPP1	0.15	TMC1	0.59	SLC5A11	35.5	TSR3
10.78	PDZD8	3.87	FOXP4	0.02	LARGE2	6.89	TWIST2	0.42	TNFRSF13C	2.27	CCDC151
8.29	ADD2	3.41	ZNF526	24.86	CLN3	0.3	PARD3B	0.24	NOSTRIN	6.51	ZNF653
3.46	AGAP4	4.89	LRRC3B	3.66	SLC36A4	10.61	RFFL	7.69	ALPK2	16.3	RNF166
5	BORCS7	37.23	KLHDC3	1.85	FAT3	43.16	AP3S1	26.74	ARHGAP33	0.02	ADCYAP1
32.63	CLU	6.28	WDR92	0.05	TMEM45B	1.21	ZNF354B	14.35	EVI5L	4	CKMT2
225.03	CLIC1	16.55	NUS1	0.56	CYP2R1	5.39	TRIM6	10.96	TRMT61A	1.19	RMI2
0.02	CLIC2	75.35	FAM210B	6.32	CLN5	38.15	ADD1	2.96	RASGRP4	1.12	OSR2
0.17	AGAP11	3.04	PHACTR3	0.62	PIH1D2	0.02	CLCN1	0.03	C12orf56	9.56	LRRC58
0.67	GSTO2	0.19	CYYR1	3.78	DNAJC24	3.29	CLCN2	8.82	DIS3L	4.76	LYSMD3
4.77	SFR1	6.84	CMTM5	4.08	ARL14EP	8.39	CLCN3	2.11	ARL11	2.92	BATF2
10.38	CLK1	38.16	TM4SF19	44.65	CLNS1A	2.47	CLCN4	0.1	CKM	18.5	DNTTIP1
9.75	ANAPC16	4.95	FAM122A	0.06	CLPS	1.04	CLCN5	1.57	IQCD	0.4	DIRC1
0.6	PNLIPRP3	13.92	ZMYND19	0.58	DEPDC4	37.36	UBE2J2	10.93	DHRS1	2.86	ERCC8
6.76	SFXN4	34.34	COX20	0.1	LRRK2	2.32	BORCS5	4.67	WDFY2	9.16	FOXP4
8.58	CLK2	5.32	ABHD15	124.72	CLPTM1	5.22	ANTXR2	0.11	RAB3C	8.62	ZNF526
16.76	C11orf74	4.27	TLCD1	0.27	TMEM52B	0.1	MUCL1	0.36	NXNL1	0.37	LRRC3B
20.31	CLK3	26.43	GINM1	7.62	C12orf45	0.11	GPR62	0.11	CKMT1B	49.45	KLHDC3
0.52	SERPINA3	26.4	CKS1B	209.78	CLTA	12.45	EXOSC6	7.11	CTHRC1	6.53	WDR92
7.61	ADD3	2.48	C8orf34	67.33	CLTB	0.73	PRAP1	60.89	TSR3	10.43	NUS1
51.06	TPP1	1.78	RBP7	11.93	LRIG3	19.74	ZNF511	3.8	CCDC151	39.61	FAM210B
1.54	LARGE2	0.02	SLC26A8	7.71	SLC15A4	29.09	CHCHD1	5.52	ZNF653	0.2	PHACTR3
7.72	CLN3	14.5	LYPD1	1.07	RHEBL1	0.97	MSS51	17.99	RNF166	0.46	CYYR1
7.54	SLC36A4	0.02	IL22RA2	2.11	ZNF641	0.14	CFAP70	0.1	ADCYAP1	1.11	CMTM5
0.44	FAT3	24.15	CKS2	77.01	CLTC	5.58	CLCN6	1.7	CKMT2	0.02	TGM7
0.08	TMEM45B	1.34	ZNF837	1.97	NEDD1	23.52	CLCN7	1.19	RMI2	3.67	TM4SF19
8	CYP2R1	0.38	TM4SF18	10.94	IKBIP	0.83	C10orf90	0.22	OSR2	7.54	FAM122A
10.05	CLN5	6.28	RAB39B	0.25	HIST4H4	0.21	BTBD16	5.62	LRRC58	10.53	ZMYND19
0.21	COLCA2	0.03	GRIN3A	0.2	FGD4	1.59	PSTK	2.48	LYSMD3	19.97	COX20
0.52	PIH1D2	0.03	GRIN3B	2.78	AEBP2	0.99	CLCNKA	2.83	BATF2	5.9	ABHD15
0.05	NXPE1	11.54	TOP1MT	0.29	BTBD11	0.11	ZNF488	0.02	SLC22A12	3.03	TLCD1
0.03	NXPE2	2.93	OLIG1	6	ALKBH2	0.14	PIK3AP1	23.41	DNTTIP1	23.78	GINM1
12.91	DNAJC24	18.7	TSEN15	12.37	SPPL3	1.26	CLCNKB	0.19	DIRC1	17.14	CKS1B
15.54	ARL14EP	9.27	FAM129A	0.07	TEX29	4.26	MORN4	2.27	ERCC8	0.37	C8orf34
66	CLNS1A	7.11	MRGPRF	0.06	CSNK1A1L	8.49	ZFYVE27	8.98	FOXP4	0.65	RBP7
1.21	DEPDC4	51.09	MRPL53	8.46	SLAIN1	14.63	COMTD1	5.27	ZNF526	0.03	SLC26A8
0.14	LRRK2	27.74	MRPL54	7.73	ANKRD9	4.41	FRA10AC1	4.44	LRRC3B	11.12	LYPD1
46.82	CLPTM1	0.06	PPP1R27	14.57	IFI27L1	0.11	ANKRD22	41.17	KLHDC3	10.24	CKS2
0.55	TMEM52B	5.3	RPL39L	0.26	C14orf28	2.34	SFXN2	7.71	WDR92	2.36	ZNF837
10.15	C12orf45	0.37	HSPA12B	1.89	TRAPPC6B	1.66	PDZD8	8.83	NUS1	0.63	TM4SF18
152.86	CLTA	12.81	CNTROB	4.67	C14orf79	15.56	ADD2	71.52	FAM210B	1.69	RAB39B
42.52	CLTB	13.7	SNAP47	0.84	ADSSL1	2.08	AGAP4	2.96	PHACTR3	0.18	GRIN3A
2.42	LRIG3	0.96	LEAP2	38.02	MRPL52	4.26	BORCS7	0.1	CYYR1	0.45	GRIN3B
0.03	TMEM132D	5.26	SLC18B1	6.87	LRR1	789.24	CLU	6.85	CMTM5	7.18	TOP1MT
9.08	SLC15A4	0.86	LRG1	0.12	KLHDC1	731.44	CLIC1	33.78	TM4SF19	1.33	OLIG1
1.59	RHEBL1	0.39	MED12L	4.01	FRMD6	0.94	CLIC2	5.35	FAM122A	9.79	TSEN15
1.77	ZNF641	2.15	WDR17	1.66	SOCS4	0.09	AGAP11	12.23	ZMYND19	10.53	FAM129A
76.81	CLTC	25.1	ACAP3	2.78	NAA30	0.62	GSTO2	25.5	COX20	0.03	APOA5
9.92	NEDD1	7.18	ARAP2	0.13	NOXRED1	2.11	SFR1	6.24	ABHD15	2.23	MRGPRF
22.48	IKBIP	38.28	ARAP1	0.11	JDP2	0.03	CALHM3	4.78	TLCD1	23.96	MRPL53
0.07	CMA1	7.63	AGAP2	13.91	ISCA2	0.04	CLRN3	15.41	GINM1	21.91	MRPL54
0.13	HIST4H4	5.83	AGAP1	0.26	PLIN2	5.21	CLK1	0.05	MOGAT1	0.35	PPP1R27
0.11	ERP27	133.56	AGAP3	0.05	CCR1	26.96	ANAPC16	20.4	CKS1B	1.19	RPL39L
0.47	FGD4	4.75	ADCYAP1R1	3.96	TTC8	9.32	SFXN4	1.98	C8orf34	0.66	HSPA12B
5.52	AEBP2	7.61	TADA1	0.21	SLC24A4	0.01	CPXM2	1.54	RBP7	13.69	CNTROB
6.94	BTBD11	0.44	CATSPER1	14.05	SLC25A29	18.68	CLK2	0.02	SLC26A8	14.61	SNAP47
0.25	ANO4	3.7	THEM4	7.28	LEO1	9.18	C11orf74	15.45	LYPD1	1.06	LEAP2
15.57	ALKBH2	1.24	CATSPER2	11.52	C15orf40	29.78	CLK3	15.75	CKS2	7.12	SLC18B1
11.36	SPPL3	1.23	SCGB3A2	1.46	SENP8	158.57	SERPINA3	1.84	ZNF837	1.8	LRG1
0.12	TEX29	0.1	SH2D1B	8.66	MTFMT	2.39	ADD3	0.18	TM4SF18	2.04	MED12L
0.31	CSNK1A1L	0.7	WFIKKN1	1.31	TARSL2	35.99	TPP1	4.68	RAB39B	1.34	WDR17
0.14	RXFP2	4.65	RAB3IP	2.36	LRRC28	0.08	LARGE2	0.04	GRIN3A	0.13	ART5
4.59	SLAIN1	5.63	SSX2IP	0.34	CCR6	22.29	CLN3	0.33	GRIN3B	21.21	ACAP3
0.26	SPACA7	5.08	MRGPRX3	8.67	NIPA1	2.93	SLC36A4	11.73	TOP1MT	7.99	ARAP2
0.02	TDRD9	1.28	HRASLS5	4.23	HYKK	0.02	FAT3	3.41	OLIG1	54.89	ARAP1
8.74	ANKRD9	21.16	FTSJ3	5.82	WHAMM	0.1	TMEM45B	11.83	TSEN15	15.89	AGAP2
16.24	IFI27L1	5.15	SLC16A10	0.54	FSD2	8.29	CYP2R1	8.65	FAM129A	12.31	AGAP1
1.68	C14orf28	10.69	GALNT15	0.12	PLA2G4E	6.26	CLN5	0.04	MRGPRE	45.49	AGAP3
9.12	TRAPPC6B	0.65	IP6K3	1.49	C16orf46	4.83	COLCA2	8.38	MRGPRF	11.62	ADCYAP1R1
8.59	C14orf79	1.59	TAGAP	0.53	ACKR2	0.31	PIH1D2	45.49	MRPL53	6.3	TADA1
0.25	ADSSL1	308.54	AP2M1	24.74	NTAN1	3.52	DNAJC24	23.65	MRPL54	0.44	CATSPER1
45.19	MRPL52	87.27	AP1S1	15.67	FOPNL	5.05	ARL14EP	0.14	PPP1R27	2.26	THEM4
0.03	PSMB11	132.84	AP2S1	1.51	DCUN1D3	37.69	CLNS1A	2.9	RPL39L	0.02	DACH2
11.76	LRR1	0.23	TMC1	0.48	NRN1L	0.69	DEPDC4	0.23	HSPA12B	0.38	CATSPER2
0.35	KLHDC1	0.05	TMC2	34.87	CMTM3	0.46	LRRK2	15.55	CNTROB	0.02	SH2D1B
37.83	FRMD6	0.36	TWIST2	2.83	SPATA2L	50.77	CLPTM1	15.61	SNAP47	1.42	WFIKKN1
8.67	SOCS4	1.55	PARD3B	3.13	SPATA33	0.02	CCDC38	0.49	LEAP2	5.84	RAB3IP
9.01	NAA30	20.78	RFFL	1.57	NOXO1	1.29	TMEM52B	4.06	SLC18B1	1.66	SSX2IP
0.19	NOXRED1	37.42	AP3S1	0.48	CCDC78	23.49	C12orf45	1.03	LRG1	11.46	MRGPRX3
3.57	JDP2	2.94	ZNF354B	2.25	LTB4R	176.63	CLTA	0.37	MED12L	0.29	HRASLS5
17.52	ISCA2	0.08	CLC	2.35	IQCK	145.66	CLTB	1.5	WDR17	15.7	FTSJ3
40.19	PLIN2	2.17	TRIM6	16.5	PAQR4	0.14	SDR9C7	0.04	ART5	5.67	SLC16A10
0.02	CCR1	77.49	ADD1	18.8	ZC3H18	2.97	LRIG3	34.91	ACAP3	10.1	GALNT15
10.21	TTC8	0.06	CLCN1	0.22	CDYL2	0.07	TMEM132D	4.21	ARAP2	0.1	IP6K3
0.29	SLC24A4	4.22	CLCN2	0.28	ABCC2	11.06	SLC15A4	44.85	ARAP1	0.2	CIB3
15.95	SLC25A29	20.25	CLCN3	5.21	ANKS3	4.93	RHEBL1	11.2	AGAP2	2.54	TAGAP
0.07	DEGS2	3.06	CLCN4	11	UBALD1	3.13	ZNF641	7.46	AGAP1	192.62	AP2M1
0.03	KLHL33	1.92	CLCN5	0.72	ZNF720	37.44	CLTC	183.92	AGAP3	85.16	AP1S1
11.8	LEO1	25.13	UBE2J2	41.18	TMEM219	0.06	SP7	4.74	ADCYAP1R1	104.64	AP2S1
15.89	C15orf40	2.75	BORCS5	10.4	EARS2	3.44	NEDD1	7	TADA1	0.5	TMC1
2.22	SENP8	5.24	ANTXR2	0.16	SNX20	25.56	IKBIP	0.61	CATSPER1	0.03	TMC2
7.4	MTFMT	0.64	MUCL1	2.25	TMEM170A	0.1	ERP27	3.67	THEM4	0.05	RLN3
2.91	TARSL2	0.8	GPR62	32.98	METTL23	0.17	FGD4	0.66	CATSPER2	0.63	TWIST2
2.81	LRRC28	7.63	EXOSC6	32.81	MSI2	2.96	AEBP2	0.34	SCGB3A2	1.22	PARD3B
0.31	CCR6	0.28	PRAP1	45.4	SLC38A10	9.33	BTBD11	0.11	SH2D1B	15.82	RFFL
19.54	NIPA1	14.28	ZNF511	60.65	CANT1	0.12	ANO4	1.22	WFIKKN1	22.73	AP3S1
2.61	HYKK	37.21	CHCHD1	0.02	CD300LB	34.46	ALKBH2	4.95	RAB3IP	3.07	ZNF354B
7.1	WHAMM	2.54	MSS51	0.04	ZPBP2	0.04	FOXN4	3.07	SSX2IP	1.98	TRIM6
0.61	FSD2	0.97	CFAP70	8.5	CYB5D1	14.75	SPPL3	9.37	MRGPRX3	72.03	ADD1
0.07	PLA2G4E	11.84	CLCN6	38.61	OVCA2	0.17	TEX29	1.42	HRASLS5	0.09	CLCN1
0.7	C16orf46	50.35	CLCN7	0.05	USP43	0.14	CSNK1A1L	16.66	FTSJ3	2.97	CLCN2
0.42	ACKR2	2.24	C10orf90	2.21	KRBA2	0.22	TEX26	2.63	SLC16A10	15.01	CLCN3
20.77	NTAN1	0.27	BTBD16	0.04	SPATA32	5.33	SLAIN1	10.81	GALNT15	3.13	CLCN4
13.7	FOPNL	1.9	PSTK	9.65	HEXIM2	20.52	ANKRD9	0.71	IP6K3	1.79	CLCN5
0.03	DNAAF1	0.1	CLCNKA	42.57	LSM12	0.09	AK7	0.1	CIB3	26.39	UBE2J2
0.06	ACSM2A	0.67	ZNF488	13.06	CCDC43	46.03	IFI27L1	2.01	TAGAP	3.41	BORCS5
4.03	DCUN1D3	13.22	PIK3AP1	0.36	CNTD1	1.56	C14orf28	336.5	AP2M1	7.68	ANTXR2
21.22	CMTM3	0.07	CLCNKB	0.02	TMEM132E	4.47	TRAPPC6B	100.61	AP1S1	0.71	MUCL1
2.3	SPATA2L	6.82	MORN4	0.03	WFIKKN2	3.59	C14orf79	111.67	AP2S1	0.2	GPR62
2.29	SPATA33	10.02	ZFYVE27	2.25	SGK494	7.35	ADSSL1	0.1	TMC1	9.4	EXOSC6
0.06	NOXO1	0.11	MMP21	0.05	SEZ6	78.4	MRPL52	0.05	TMC2	0.95	PRAP1
0.28	CCDC78	5.46	COMTD1	5.88	ANKRD13B	11.09	LRR1	0.33	TWIST2	10.27	ZNF511
1.92	LTB4R	7.29	FRA10AC1	2.77	SLC43A2	0.55	KLHDC1	1.25	PARD3B	10.32	CHCHD1
1.07	IQCK	0.34	ANKRD22	30.36	CYB5D2	3.93	FRMD6	19.49	RFFL	2.3	MSS51
0.42	ZG16B	0.88	SFXN2	65.08	C17orf49	1.89	SOCS4	24.14	AP3S1	0.43	CFAP70
3.55	PAQR4	5.69	PDZD8	1.8	ZFP3	2.68	NAA30	1.8	ZNF354B	13.19	CLCN6
14.9	ZC3H18	14.33	ADD2	0.43	GGT6	0.13	NOXRED1	0.18	CLC	53.79	CLCN7
2.09	CDYL2	12.87	AGAP4	0.13	SPNS2	4.77	JDP2	1.63	TRIM6	1.26	C10orf90
0.05	ABCC2	12.26	BORCS7	0.2	EFCAB13	26.65	ISCA2	92.27	ADD1	0.06	BTBD16
4.6	ANKS3	2382.25	CLU	29.48	MRPL10	0.34	ACOT4	0.05	CLCN1	0.93	PSTK
11.49	UBALD1	216.37	CLIC1	13.37	WDR81	44.33	PLIN2	6.03	CLCN2	0.13	CLCNKA
1.6	ZNF720	3.16	CLIC2	10.34	TBC1D16	0.23	CCR1	12.21	CLCN3	0.23	ZNF488
35.91	TMEM219	0.52	AGAP11	8.77	AFMID	2.93	TTC8	2.69	CLCN4	10.2	PIK3AP1
8.23	EARS2	0.67	GSTO2	9.33	ZSWIM7	0.27	SLC24A4	1.88	CLCN5	0.31	CLCNKB
0.22	SNX20	3.73	SFR1	10.73	MIEF2	15.07	SLC25A29	29.14	UBE2J2	4.37	MORN4
4.9	TMEM170A	0.03	CALHM3	1.23	SLC5A10	12.18	LEO1	3.49	BORCS5	8.75	ZFYVE27
38.27	METTL23	41.15	CLK1	3.9	FAM210A	0.03	CCR3	3.69	ANTXR2	0.09	MMP21
16.17	MSI2	25.02	ANAPC16	5.91	INO80C	16.89	C15orf40	1.64	MUCL1	3.42	COMTD1
34.64	SLC38A10	0.04	PNLIPRP3	3.85	TTC39C	2.25	SENP8	0.7	GPR62	3.86	FRA10AC1
44.9	CANT1	13.92	SFXN4	0.21	CNGB1	9.55	MTFMT	9.97	EXOSC6	0.67	ANKRD22
0.02	ZPBP2	0.72	CPXM2	0.25	CLDND2	0.1	SLC51B	1.19	PRAP1	1.22	SFXN2
5.71	CYB5D1	21.52	CLK2	1.35	ZNF816	1.88	TARSL2	13.84	ZNF511	3.33	PDZD8
17.72	OVCA2	16.26	C11orf74	0.04	CNGA1	4.67	LRRC28	18.53	CHCHD1	15.34	ADD2
0.75	USP43	22.54	CLK3	1.7	ZNF543	0.19	CCR6	3.61	MSS51	8.01	AGAP4
3.85	KRBA2	104.55	SERPINA3	39.01	RAVER1	0.13	CCR7	0.56	CFAP70	5.19	BORCS7
0.05	C17orf64	19.72	ADD3	0.38	COX6B2	3.94	NIPA1	17.26	CLCN6	1868.51	CLU
0.15	SPATA32	127.66	TPP1	0.04	CALR3	5.33	HYKK	67.34	CLCN7	173.21	CLIC1
2.03	HEXIM2	23.36	CLN3	43.5	C19orf70	5.67	WHAMM	2.78	C10orf90	2.5	CLIC2
44.54	LSM12	4.97	SLC36A4	66.61	TRAPPC5	0.7	FSD2	0.15	BTBD16	0.37	AGAP11
14.96	CCDC43	0.51	FAT3	0.12	OSCAR	0.08	PLA2G4E	1.06	PSTK	0.08	GSTO2
0.63	CNTD1	0.8	TMEM45B	0.63	ZNF813	1.1	C16orf46	0.18	CLCNKA	4.91	SFR1
0.03	WFIKKN2	7.03	CYP2R1	0.48	ZNF441	0.58	ACKR2	0.75	ZNF488	0.03	CALHM3
2.1	SGK494	21.74	CLN5	1.02	ZNF491	38.37	NTAN1	9.35	PIK3AP1	36.04	CLK1
0.02	SEZ6	1.85	COLCA2	1.58	ZNF440	23.35	FOPNL	0.08	CLCNKB	16.74	ANAPC16
4.49	ANKRD13B	1.95	PIH1D2	1.8	SWSAP1	6	DCUN1D3	6.63	MORN4	3.52	SFXN4
0.6	SLC43A2	1.98	JAML	6.19	CCDC159	1.27	NRN1L	8.6	ZFYVE27	0.04	CPXM2
8.85	CYB5D2	8	DNAJC24	35.99	JOSD2	59.87	CMTM3	0.09	MMP21	24.61	CLK2
57.04	C17orf49	14.75	ARL14EP	6.41	CPT1C	0.01	CMKLR1	6.42	COMTD1	8.34	C11orf74
1.18	ZFP3	78.93	CLNS1A	20.93	ALDH16A1	8.26	SPATA2L	4.06	FRA10AC1	32.17	CLK3
0.66	GGT6	1.08	DEPDC4	0.02	NTN5	10.18	SPATA33	0.45	ANKRD22	84.2	SERPINA3
0.1	SPNS2	0.34	LRRK2	0.03	CNGA4	0.38	NOXO1	1.56	SFXN2	10.24	ADD3
1.34	EFCAB13	80.27	CLPTM1	0.04	NLRP8	1.89	CCDC78	4.36	PDZD8	186.06	TPP1
21.52	MRPL10	0.03	CCDC38	19.52	ZNF787	3.84	LTB4R	20.82	ADD2	0.2	LARGE2
4.97	WDR81	1.1	TMEM52B	0.61	ZNF573	10.25	IQCK	11.79	AGAP4	34.95	CLN3
11.87	TBC1D16	0.01	FAM186A	0.22	WDR88	2.63	ZG16B	6.05	BORCS7	4.56	SLC36A4
9.68	AFMID	9.88	C12orf45	0.38	TMIGD2	20.47	PAQR4	2831.98	CLU	0.99	FAT3
0.18	GJD3	160.88	CLTA	3.25	EID2B	17.52	ZC3H18	202.44	CLIC1	0.15	TMEM45B
0.03	KRT222	53.44	CLTB	12.58	TNFAIP8L1	0.12	CDYL2	2.12	CLIC2	4.33	CYP2R1
9.17	ZSWIM7	0.03	SDR9C7	0.76	ZNF57	0.11	ABCC2	0.33	AGAP11	14.58	CLN5
4.85	MIEF2	2.18	LRIG3	4.84	IRGQ	13.65	ANKS3	0.57	GSTO2	1.22	COLCA2
1.29	SLC5A10	0.02	TMEM132D	38.67	ZNF428	28.65	UBALD1	4.03	SFR1	0.85	PIH1D2
5.83	FAM210A	17.2	SLC15A4	2.53	PLK3	2.33	ZNF720	0.07	CALHM3	0.25	NXPE2
22.56	INO80C	0.78	RHEBL1	0.04	JSRP1	146.19	TMEM219	20.02	CLK1	4.05	JAML
8.15	TTC39C	0.28	C12orf54	16.93	MOB3A	6.98	EARS2	19.72	ANAPC16	6.7	DNAJC24
0.45	CNGB1	3.9	ZNF641	34.28	MFSD12	0.1	SNX20	0.07	PNLIPRP3	6.42	ARL14EP
0.1	CLDND2	66.65	CLTC	0.02	GIPC3	4.29	TMEM170A	9.86	SFXN4	41.12	CLNS1A
2.32	ZNF816	0.05	SP7	158.47	NDUFA11	48.13	METTL23	0.8	CPXM2	0.06	OR52W1
0.14	CNGA1	0.38	GTSF1	0.22	LRRC25	14.63	MSI2	22.83	CLK2	0.33	CLPS
1.64	ZNF543	7.14	NEDD1	4.38	WTIP	31.89	SLC38A10	11.25	C11orf74	1.47	DEPDC4
30.15	RAVER1	12.66	IKBIP	1.04	ZNF792	35.13	CANT1	0.16	OR52K2	1.25	LRRK2
0.66	COX6B2	0.26	HIST4H4	10.27	NR2C2AP	0.05	USH1G	28.38	CLK3	134.39	CLPTM1
31.84	C19orf70	0.1	ERP27	0.99	HSPB6	0.01	KIF19	103.26	SERPINA3	2.19	TMEM52B
44.56	TRAPPC5	2.13	FGD4	0.29	CNN1	0.02	ZPBP2	13.27	ADD3	0.02	FAM186A
1.76	OSCAR	5.64	AEBP2	0.43	RINL	1.15	CYB5D1	176.94	TPP1	7.63	C12orf45
1.31	ZNF813	7.03	BTBD11	4.76	FBXO27	28.92	OVCA2	0.09	LARGE2	72.94	CLTA
0.94	ZNF441	0.98	ANO4	99.78	CNN2	0.17	USP43	28.87	CLN3	33.52	CLTB
0.52	ZNF491	18.48	ALKBH2	10.1	C19orf47	0.54	KRBA2	3.18	SLC36A4	0.09	SDR9C7
2.91	ZNF440	0.03	FOXN4	0.97	ANKLE1	0.07	SPATA32	0.58	FAT3	9.76	LRIG3
1.07	SWSAP1	14.21	SPPL3	0.32	C2CD4C	12.4	HEXIM2	0.06	TMEM45B	24.02	SLC15A4
3.5	CCDC159	0.56	TEX29	277.65	CNN3	29.29	LSM12	4.82	CYP2R1	0.59	RHEBL1
0.13	CNGA3	0.09	CSNK1A1L	3.31	GABPB2	8.43	CCDC43	11.76	CLN5	0.13	C12orf54
9.61	JOSD2	2.25	TEX26	0.07	SHE	0.42	CNTD1	1.37	COLCA2	4.78	ZNF641
9.86	CPT1C	52.01	SLAIN1	80.83	CNP	0.93	SGK494	1.34	PIH1D2	0.06	OR10AD1
7.99	ALDH16A1	0.42	TDRD9	3.66	CCSAP	0.15	SEZ6	0.06	NXPE2	44.97	CLTC
0.03	NLRP8	6.96	ANKRD9	9.62	PUSL1	9.21	ANKRD13B	1.81	JAML	1.18	GTSF1
18.2	ZNF787	0.11	AK7	21.01	B3GALT6	1	SLC43A2	5.52	DNAJC24	5.27	NEDD1
0.99	ZNF573	19.75	IFI27L1	34.08	CNR1	10.15	CYB5D2	7.84	ARL14EP	11.95	IKBIP
0.14	WDR88	1.67	C14orf28	0.25	WDR63	99.41	C17orf49	52.51	CLNS1A	0.07	CMA1
0.7	TMIGD2	9.58	TRAPPC6B	0.66	KLHDC9	0.49	ZFP3	0.12	OR52W1	0.29	HIST4H4
2.56	EID2B	6.65	C14orf79	0.04	AXDND1	0.71	GGT6	1.49	DEPDC4	0.25	ERP27
6.91	TNFAIP8L1	0.25	PLD4	3.12	MAB21L3	0.16	SPNS2	0.22	LRRK2	1.87	FGD4
1.78	ZNF57	8.7	ADSSL1	49.03	IFFO2	0.78	EFCAB13	137.89	CLPTM1	4.64	AEBP2
9.06	IRGQ	0.06	TPPP2	0.24	HIST2H3C	23.82	MRPL10	0.03	CCDC38	18.76	BTBD11
21.42	ZNF428	32.93	MRPL52	0.21	SLC44A3	4.85	WDR81	1.96	TMEM52B	0.3	ANO4
7.56	PLK3	5.86	LRR1	0.1	ADH4	14.83	TBC1D16	0.02	FAM186A	9.23	ALKBH2
11.29	MOB3A	1.85	KLHDC1	0.38	CNTF	9.45	AFMID	7.59	C12orf45	0.03	FOXN4
13.7	MFSD12	3.89	FRMD6	2.82	ATXN7L2	1.31	GJD3	113.56	CLTA	13.52	SPPL3
0.06	GIPC3	7.18	SOCS4	4.62	LYPLAL1	20.92	ZSWIM7	59.44	CLTB	0.56	TEX29
97.48	NDUFA11	6.11	NAA30	0.07	CNTFR	4.49	MIEF2	1.5	LRIG3	0.05	CSNK1A1L
0.02	MISP	0.4	NOXRED1	0.03	CNTN1	1.88	SLC5A10	0.03	TMEM132D	1.06	TEX26
0.2	LRRC25	4.2	JDP2	2.47	TYW3	3.82	FAM210A	10.6	SLC15A4	16.75	SLAIN1
5.33	WTIP	21.34	ISCA2	0.06	ERICH3	15.61	INO80C	0.45	RHEBL1	0.22	TDRD9
4.69	ZNF792	2.05	ACOT4	0.2	LRRIQ3	7.7	TTC39C	0.06	C12orf54	10.28	ANKRD9
6.98	NR2C2AP	309.83	PLIN2	17.57	TPRG1L	0.05	FAM69C	3.6	ZNF641	0.22	AK7
2.36	HSPB6	22.55	CCR1	19.49	FAM213B	0.2	CNGB1	0.06	OR10AD1	10.55	IFI27L1
55.58	CNN1	12.2	TTC8	0.22	MYOM3	3.07	CLDND2	45.67	CLTC	1.77	C14orf28
1.51	RINL	3.83	TC2N	0.74	DMBX1	0.72	ZNF816	0.48	GTSF1	6.14	TRAPPC6B
4.79	FBXO27	1.14	SLC24A4	0.57	ZNF684	0.08	CNGA1	4.2	NEDD1	4.8	C14orf79
94.25	CNN2	41.52	SLC25A29	1.73	TCEANC2	0.68	ZNF543	8.24	IKBIP	0.78	PLD4
6.85	C19orf47	0.5	DEGS2	0.23	LRRC39	0.03	CEACAM20	0.14	HIST4H4	10.2	ADSSL1
1.58	ANKLE1	16	LEO1	5.96	RNF19B	31.28	RAVER1	0.04	ERP27	18.3	MRPL52
0.38	C2CD4C	11.92	C15orf40	0.05	A3GALT2	0.99	COX6B2	1.48	FGD4	0.06	OR11H6
185.61	CNN3	3.76	SENP8	0.06	DCST2	111.54	C19orf70	3.56	AEBP2	2.78	LRR1
1.58	GABPB2	7.79	MTFMT	0.1	TEDDM1	0.08	ADH1C	6.81	BTBD11	1.74	KLHDC1
0.04	SHE	0.11	SLC51B	42.28	C1orf122	142.85	TRAPPC5	0.56	ANO4	5.93	FRMD6
24.85	CNP	8.68	TARSL2	1.16	COL1A1	1.39	OSCAR	16.63	ALKBH2	4.3	SOCS4
2.29	CCSAP	0.15	CCR4	7.17	OSCP1	0.13	ZNF813	0.11	FOXN4	4.95	NAA30
0.03	LRRC38	4.02	LRRC28	22.51	C1orf216	0.36	ZNF441	10.52	SPPL3	0.89	NOXRED1
6.91	PUSL1	9.38	CCR5	0.01	KLHDC7A	0.6	ZNF491	0.52	TEX29	3.57	JDP2
14.9	B3GALT6	0.71	CCR6	0.01	UBXN10	1.47	ZNF440	0.05	CSNK1A1L	11.04	ISCA2
0.02	CNR1	0.19	TMEM266	331.65	COL1A2	2.83	SWSAP1	1.71	TEX26	0.82	ACOT4
0.32	WDR63	4.99	CCR7	31.22	ARL8A	15.4	CCDC159	37.15	SLAIN1	289.85	PLIN2
0.64	KLHDC9	8.32	NIPA1	0.04	SYT2	77.99	JOSD2	0.31	TDRD9	29.93	CCR1
0.04	AXDND1	0.01	AGBL1	13.91	UHMK1	0.08	IZUMO2	11.97	ANKRD9	5.99	TTC8
4.97	MAB21L3	1.38	HYKK	0.48	FCRLB	1.67	CPT1C	0.12	AK7	1.44	TC2N
3.71	IFFO2	5.93	WHAMM	34.69	ADH5	13.2	ALDH16A1	13.84	IFI27L1	0.82	SLC24A4
0.09	HIST2H3C	0.97	FSD2	0.03	COL2A1	1.27	NTN5	1.15	C14orf28	39.23	SLC25A29
0.97	SLC44A3	0.15	PLA2G4E	5.65	C1orf131	0.03	CNGA4	5.47	TRAPPC6B	0.75	DEGS2
0.11	ADH4	2.38	C16orf46	19.41	LIX1L	0.05	NLRP8	7.45	C14orf79	0.03	KLHL33
0.73	CNTF	0.62	ACKR2	0.12	COL3A1	23.36	ZNF787	0.44	PLD4	9.05	LEO1
3.26	ATXN7L2	31.49	NTAN1	0.17	SPATA17	0.38	ZNF573	8.52	ADSSL1	0.16	CCR3
8.75	LYPLAL1	16.06	FOPNL	0.13	EDARADD	0.08	WDR88	27.85	MRPL52	12.5	C15orf40
0.87	CNTN1	0.03	DNAAF1	12.59	COL4A1	0.46	TMIGD2	3.66	LRR1	1.63	SENP8
9.7	TYW3	0.04	ACSM2A	0.23	KLF17	2.19	EID2B	1.46	KLHDC1	10.06	MTFMT
0.05	ERICH3	3.78	DCUN1D3	0.96	TSACC	12.29	TNFAIP8L1	1.65	FRMD6	0.12	SLC51B
0.33	LRRIQ3	1.33	NRN1L	22.32	IQGAP3	1.81	ZNF57	3.89	SOCS4	4.59	TARSL2
19.68	TPRG1L	40.66	CMTM3	78.46	NAXE	7.42	IRGQ	3.21	NAA30	0.17	CCR4
6.76	FAM213B	0.07	ADH1A	0.04	ARHGEF19	50.03	ZNF428	0.47	NOXRED1	4.81	LRRC28
0.03	MYOM3	3.64	CMKLR1	32.73	MRPL55	7.7	PLK3	4.58	JDP2	8.27	CCR5
0.54	DMBX1	7.06	SPATA2L	0.16	HIST3H2BB	0.21	JSRP1	15.11	ISCA2	1.63	CCR6
1.51	ZNF684	3.37	SPATA33	9.16	DRAM2	26.17	MOB3A	1.85	ACOT4	0.3	TMEM266
3.31	TCEANC2	0.89	NOXO1	0.16	PIFO	28.48	MFSD12	236.62	PLIN2	14.54	CCR7
0.06	PODN	1.69	CCDC78	0.16	C1orf162	0.19	GIPC3	22.54	CCR1	4.6	NIPA1
0.38	LRRC39	2.52	LTB4R	2.92	TATDN3	243.72	NDUFA11	9.64	TTC8	2.8	HYKK
8.54	RNF19B	17.72	IQCK	59.75	COL4A2	0.05	MISP	2.99	TC2N	0.08	CCR8
0.05	A3GALT2	0.12	ZG16B	2.35	VSTM2L	0.39	LRRC25	1.36	SLC24A4	9.75	WHAMM
0.04	DCST2	23.27	PAQR4	10.39	FITM2	3.82	WTIP	46.76	SLC25A29	1.22	FSD2
0.05	DNAH14	12.97	ZC3H18	0.19	WFDC12	0.53	ZNF792	0.36	DEGS2	0.34	PLA2G4E
0.19	TEDDM1	0.67	CDYL2	0.53	SPATA25	17.38	NR2C2AP	0.03	KLHL33	1.72	C16orf46
20.93	C1orf122	0.15	ABCC2	0.02	COL4A3	102.32	HSPB6	11.31	LEO1	1.78	ACKR2
92.99	COL1A1	10.83	ANKS3	0.28	TSHZ2	62.93	CNN1	0.1	CCR3	31.77	NTAN1
5.85	OSCP1	9.94	UBALD1	0.08	COL4A4	1.66	RINL	9.63	C15orf40	13.77	FOPNL
13.88	C1orf216	0.07	2018-09-12	15.25	TBC1D20	7.65	FBXO27	3.92	SENP8	0.35	DNAAF1
6.74	COL1A2	2.71	ZNF720	0.13	PROKR2	139.43	CNN2	8.97	MTFMT	0.23	ACSM2A
25.76	ARL8A	85.3	TMEM219	7.4	COL4A5	0.05	PLK5	0.06	SLC51B	4.41	DCUN1D3
0.05	SYT2	7.91	EARS2	0.69	SLX4IP	5.59	C19orf47	5.48	TARSL2	2.01	NRN1L
0.06	GOLT1A	2.84	SNX20	2.63	COL4A6	0.94	ANKLE1	0.57	CCR4	44.01	CMTM3
22.89	UHMK1	9.9	TMEM170A	73.86	CHMP4B	1.42	C2CD4C	4.51	LRRC28	7.69	CMKLR1
0.93	FCRLB	27.07	METTL23	22.64	PIGU	187.58	CNN3	6.95	CCR5	8.71	SPATA2L
56.61	ADH5	24.88	MSI2	83.72	COL5A1	2.62	GABPB2	1.02	CCR6	4.95	SPATA33
0.05	COL2A1	22.4	SLC38A10	7.85	C22orf39	0.11	SHE	0.21	TMEM266	0.4	NOXO1
2.75	C1orf131	28.9	CANT1	7.73	TANGO2	0.03	KDF1	6.06	CCR7	1.28	CCDC78
16.75	LIX1L	3.59	CD300LB	33.94	COL5A2	32.71	CNP	6.65	NIPA1	5.98	LTB4R
0.31	COL3A1	0.02	ZPBP2	0.1	SGSM1	2.69	CCSAP	0.03	AGBL1	24.4	IQCK
0.17	SPATA17	5.35	CYB5D1	0.02	EMID1	0.01	AADACL3	2.43	HYKK	12.09	PAQR4
0.13	EDARADD	29.03	OVCA2	389.2	COL6A1	23.61	PUSL1	6.38	WHAMM	18.92	ZC3H18
46.76	COL4A1	0.05	USP43	13.73	ANKRD54	36.83	B3GALT6	1.05	FSD2	0.15	GPR139
0.04	KLF17	1.33	KRBA2	434.47	COL6A2	1.56	CNR1	0.25	PLA2G4E	0.55	CDYL2
0.27	TSACC	0.11	C17orf64	4.13	PPP1R21	0.02	WDR63	2.56	C16orf46	0.32	ABCC2
13.99	IQGAP3	7.85	HEXIM2	0.7	TRABD2A	0.66	KLHDC9	1.23	ACKR2	9.15	ANKS3
44.8	NAXE	21.64	LSM12	7.04	COL6A3	0.82	MAB21L3	34.46	NTAN1	22.94	UBALD1
1.39	ARHGEF19	13.18	CCDC43	4.47	TMEM150A	14.89	IFFO2	12.68	FOPNL	0.04	2018-09-12
20.06	MRPL55	0.82	CNTD1	5.55	COL7A1	0.24	HIST2H3C	0.13	DNAAF1	1.45	ZNF720
10.72	DRAM2	11.46	TMEM132E	3.74	NUP35	2.39	SLC44A3	0.18	ACSM2A	57.79	TMEM219
0.07	PIFO	0.07	WFIKKN2	1.52	TYW5	0.05	ADH4	3.34	DCUN1D3	6.57	EARS2
0.26	C1orf162	0.3	SPACA3	10.29	COL8A1	0.1	CNTF	1.45	NRN1L	2.95	SNX20
4.46	TATDN3	2.33	SGK494	0.63	LYG1	2.68	ATXN7L2	40.63	CMTM3	8.94	TMEM170A
116.98	COL4A2	36.68	SEZ6	7.59	MITD1	4.78	LYPLAL1	3.76	CMKLR1	15.68	METTL23
1.25	VSTM2L	8.22	ANKRD13B	6.78	DIS3L2	0.22	CNTFR	9.29	SPATA2L	0.03	HSF5
8	FITM2	11.69	SLC43A2	0.51	COL8A2	0.16	ATP6V1G3	6.91	SPATA33	40.53	MSI2
0.32	WFDC12	22.11	CYB5D2	0.08	CMPK2	0.07	CNTN1	1.12	NOXO1	27.77	SLC38A10
1.09	SPATA25	54.96	C17orf49	3.88	MBOAT2	4.97	TYW3	2.13	CCDC78	30.78	CANT1
0.06	COL4A3	2.34	ZFP3	5.34	TAF8	0.04	ERICH3	2.56	LTB4R	0.03	USH1G
0.87	TSHZ2	0.68	GGT6	9.67	TMEM18	0.04	LRRIQ3	15.64	IQCK	11.58	CD300LB
0.55	COL4A4	5.15	SPNS2	1.46	COL9A2	13.38	TPRG1L	0.2	ZG16B	0.13	KIF19
17.53	TBC1D20	0.68	EFCAB13	0.7	FBLN7	17.64	FAM213B	27.23	PAQR4	0.05	ZPBP2
0.18	SIRPD	22.63	MRPL10	0.02	NEU4	0.1	MYOM3	21.56	ZC3H18	7.17	CYB5D1
0.08	C20orf141	9.32	WDR81	2.72	RBM45	5.48	DMBX1	0.44	CDYL2	28.52	OVCA2
0.07	PROKR2	8.65	TBC1D16	20.95	BBS5	0.13	TMCO2	0.15	ABCC2	0.05	USP43
5.28	COL4A5	7.8	AFMID	0.04	CCDC173	1	ZNF684	8.91	ANKS3	2.42	KRBA2
2.22	SLX4IP	1.25	GJD3	3.42	COL9A3	1.55	TCEANC2	23.74	UBALD1	0.12	C17orf64
0.91	COL4A6	0.12	KRT222	0.03	COL10A1	0.06	PODN	1	ZNF720	4.53	HEXIM2
1.14	DUSP15	12.03	ZSWIM7	0.08	ACMSD	0.3	LRRC39	95.34	TMEM219	29.43	LSM12
88.37	CHMP4B	5.14	MIEF2	1.36	ICA1L	7.76	RNF19B	7.54	EARS2	8.59	CCDC43
21.29	PIGU	0.34	SLC5A10	35.61	FAM168B	0.24	A3GALT2	3.04	SNX20	0.81	CNTD1
0.03	FAM83C	4.76	FAM210A	30.14	COL11A1	0.04	DCST2	7.89	TMEM170A	8.7	TMEM132E
15.8	COL5A1	0.05	LOXHD1	0.03	RFTN2	2.28	DNAH14	16.32	METTL23	0.06	WFIKKN2
10.3	C22orf39	14.68	INO80C	0.34	CLHC1	0.12	TEDDM1	0.01	HSF5	0.07	SPACA3
4.32	TANGO2	4.58	TTC39C	0.16	COL11A2	112.2	C1orf122	19.88	MSI2	3.79	SGK494
9.12	COL5A2	7.12	FAM69C	0.71	PLEKHH2	376.49	COL1A1	28.17	SLC38A10	75.31	SEZ6
0.13	SGSM1	0.18	CNGB1	37.68	COL12A1	2.96	OSCP1	30.63	CANT1	9.98	ANKRD13B
0.09	EMID1	0.88	CLDND2	2.47	AP1S3	12.4	C1orf216	0.02	USH1G	28.06	SLC43A2
371.22	COL6A1	2.54	ZNF816	3.26	C2orf76	1.89	KLHDC7A	3.99	CD300LB	12.37	CYB5D2
5.21	ANKRD54	0.04	CNGA1	0.3	SGPP2	11.47	COL1A2	0.06	KIF19	40.06	C17orf49
528.19	COL6A2	1.55	ZNF543	0.61	OSR1	30.16	ARL8A	0.03	ZPBP2	2.82	ZFP3
4.03	PPP1R21	18.57	RAVER1	5.18	COL13A1	0.06	SYT2	6.08	CYB5D1	2.29	GGT6
3.38	TRABD2A	0.79	COX6B2	1.87	TTC32	2.29	GOLT1A	40.69	OVCA2	43.36	SPNS2
73.97	COL6A3	0.04	CALR3	4.37	UBR3	6.48	UHMK1	0.05	USP43	0.99	EFCAB13
5.39	TMEM150A	0.05	ACER1	4.17	KCTD18	0.92	FCRLB	1.88	KRBA2	25.82	MRPL10
67.36	COL7A1	46.84	C19orf70	0.19	ALS2CR12	36.32	ADH5	0.04	SPATA32	13.69	WDR81
8.96	NUP35	55.63	TRAPPC5	6.67	ZNF513	0.02	COL2A1	9.61	HEXIM2	10.09	TBC1D16
0.02	XIRP2	0.33	PCP2	3.09	LYPD6	3.93	C1orf131	24.82	LSM12	11.61	AFMID
3.1	TYW5	8.69	OSCAR	0.67	GALM	30.35	LIX1L	8.77	CCDC43	0.6	GJD3
5.46	COL8A1	1.05	ZNF813	0.03	COL15A1	0.54	COL3A1	0.75	CNTD1	8.08	ZSWIM7
0.8	LYG1	2.35	ZNF441	2.05	TMEM198	0.04	SPATA17	18.17	TMEM132E	4.81	MIEF2
25.4	MITD1	1.9	ZNF491	20.79	ZFAND2B	0.17	EDARADD	0.03	WFIKKN2	0.29	SLC5A10
8.63	DIS3L2	4.85	ZNF440	0.55	COL16A1	10.38	COL4A1	0.11	SPACA3	5.58	FAM210A
0.42	COL8A2	1.96	SWSAP1	0.14	TMEM178A	0.85	KLF17	3.15	SGK494	7.11	INO80C
0.26	CMPK2	14.87	CCDC159	0.04	CPO	0.21	TMEM125	65.92	SEZ6	4.94	TTC39C
7.11	MBOAT2	7.2	CNGA3	0.34	MDH1B	0.6	TSACC	14.79	ANKRD13B	3.03	FAM69C
7.92	TAF8	28.75	JOSD2	1.74	COL17A1	8.36	IQGAP3	17.89	SLC43A2	0.77	CNGB1
6.35	TMEM18	0.05	IZUMO2	5.25	PQLC3	143.95	NAXE	22.63	CYB5D2	0.69	CLDND2
2.67	COL9A2	26.72	CPT1C	0.44	TMEM182	2.53	ARHGEF19	59.88	C17orf49	3.34	ZNF816
2.4	FBLN7	7.07	ALDH16A1	4.83	AHSA2	81.3	MRPL55	2.55	ZFP3	0.24	CNGA1
3.1	RBM45	0.13	NTN5	0.49	FBXO36	0.14	HIST3H2BB	3.07	GGT6	2.8	ZNF543
17.12	BBS5	0.26	CNGA4	12.13	MTERF4	14.5	DRAM2	7.08	SPNS2	49.76	RAVER1
0.05	CCDC173	0.13	NLRP8	0.21	CCDC148	0.51	PIFO	0.92	EFCAB13	1.99	COX6B2
0.2	COL9A3	17.39	ZNF787	0.11	M1AP	0.98	C1orf162	29.42	MRPL10	0.13	CALR3
1.47	AADAC	0.43	ZNF573	0.01	COL19A1	5.83	TATDN3	11.99	WDR81	35.36	C19orf70
0.14	ADH6	0.09	WDR88	0.26	CPNE4	54.86	COL4A2	13.39	TBC1D16	59.93	TRAPPC5
0.03	COL10A1	1.11	TMIGD2	8.4	CCDC58	0.13	NKAIN4	9.42	AFMID	1.26	PCP2
0.12	ACMSD	3.31	EID2B	14.7	DNAJC19	30.72	VSTM2L	2.15	GJD3	17.23	OSCAR
1.08	ICA1L	7.11	TNFAIP8L1	0.04	FAM3D	10.54	FITM2	9.06	ZSWIM7	1.37	ZNF813
40.09	FAM168B	2.15	ZNF57	38.42	COMT	0.36	WFDC12	4.37	MIEF2	2.51	ZNF441
0.05	OR9A4	5.68	IRGQ	0.08	ZPLD1	0.33	SPATA25	0.42	SLC5A10	1.54	ZNF491
19.26	COL11A1	46.85	ZNF428	52.5	COPA	0.02	COL4A3	2.89	FAM210A	6.28	ZNF440
0.72	RFTN2	9.18	PLK3	10.67	FAM131A	0.57	TSHZ2	0.02	LOXHD1	3.01	SWSAP1
1.05	CLHC1	0.18	JSRP1	10.33	CHCHD4	0.12	COL4A4	11.3	INO80C	23.23	CCDC159
0.15	COL11A2	23.62	MOB3A	17.25	COPB1	0.06	C20orf85	3.11	TTC39C	7.39	CNGA3
1.46	PLEKHH2	38.76	MFSD12	1.58	CRYBG3	8.97	TBC1D20	6.01	FAM69C	22.26	JOSD2
35.56	COL12A1	0.29	GIPC3	108.84	DCBLD2	0.56	C20orf141	0.69	CNGB1	0.25	IZUMO2
4.51	AP1S3	110.22	NDUFA11	0.04	LRRC15	0.15	PROKR2	0.8	CLDND2	21.93	CPT1C
2.54	C2orf76	0.05	MISP	2.49	FAM43A	5.45	COL4A5	1.77	ZNF816	9.69	ALDH16A1
0.54	SGPP2	8.42	LRRC25	7.14	KLF6	0.62	SLX4IP	0.18	CNGA1	0.65	NTN5
0.11	ACVR1C	7.62	WTIP	26.25	TPRA1	0.49	COL4A6	1.52	ZNF543	0.03	CNGA4
1.43	OSR1	0.54	ZNF792	16.11	TMEM42	4.83	DUSP15	44.15	RAVER1	0.42	NLRP8
1.45	COL13A1	13.81	NR2C2AP	0.01	UROC1	0.09	C20orf144	2.56	COX6B2	23.99	ZNF787
3.1	TTC32	58.82	HSPB6	14.86	SLC31A1	80.82	CHMP4B	0.04	CALR3	1.69	ZNF573
4.96	UBR3	0.28	CNN1	5.52	SLC31A2	17.71	PIGU	0.05	ACER1	0.26	WDR88
6.28	KCTD18	3.21	RINL	14.41	NUDT16	0.02	FAM83C	49.18	C19orf70	3.07	TMIGD2
0.33	ALS2CR12	3.47	FBXO27	9.54	METTL6	23.6	COL5A1	61.57	TRAPPC5	1.86	EID2B
9.51	ZNF513	11.9	CNN2	14.71	ADK	10.04	C22orf39	0.46	PCP2	12.42	TNFAIP8L1
6.86	LYPD6	0.39	PLK5	6.72	TAMM41	6.74	TANGO2	11.93	OSCAR	4.2	ZNF57
21.52	LYPD6B	5.75	C19orf47	0.09	IL17RE	29.38	COL5A2	0.89	ZNF813	9.13	IRGQ
4.92	GALM	1.5	ANKLE1	2.74	GLYCTK	0.15	ZNF280A	1.38	ZNF441	37.88	ZNF428
0.71	COL15A1	0.69	C2CD4C	4.75	PPM1M	0.3	SGSM1	1.39	ZNF491	11.21	PLK3
1.2	TMEM198	230.2	CNN3	0.09	SNTN	3.03	EMID1	4.08	ZNF440	42.37	MOB3A
17.7	ZFAND2B	3.25	GABPB2	257.89	OCIAD2	400.62	COL6A1	3.79	SWSAP1	36.64	MFSD12
18.81	COL16A1	0.01	RPTN	1.87	SCLT1	15.33	ANKRD54	21.2	CCDC159	1.2	GIPC3
1.03	TMEM178A	0.1	TDRD10	1	C4orf33	665.85	COL6A2	7.87	CNGA3	106.43	NDUFA11
0.18	MDH1B	0.32	SHE	0.02	TMEM155	5.25	PPP1R21	33.73	JOSD2	0.02	MISP
0.67	COL17A1	54.78	CNP	0.29	CORT	9.96	TRABD2A	38.92	CPT1C	17.38	LRRC25
0.05	C2orf50	12.33	CCSAP	0.42	MAP3K8	14.32	COL6A3	8.73	ALDH16A1	0.05	OR1I1
3.19	PQLC3	0.1	LRRC38	0.41	ZFP42	18.88	TMEM150A	0.42	NTN5	2.69	WTIP
2.55	TMEM182	7.16	PUSL1	1.87	LIN54	2.44	COL7A1	0.23	CNGA4	1.2	ZNF792
13.5	AHSA2	13.34	B3GALT6	196.41	COX4I1	5.64	NUP35	0.09	NLRP8	14.82	NR2C2AP
1.95	FBXO36	10.49	CNR1	0.4	TMPRSS11B	1.89	TYW5	25.36	ZNF787	13.09	HSPB6
15.99	MTERF4	0.15	WDR63	3.98	GNPDA2	0.03	COL8A1	0.92	ZNF573	1.32	CNN1
0.12	CCDC148	4.54	KLHDC9	0.12	SPATA4	2.75	LYG1	0.22	WDR88	5.84	RINL
0.07	M1AP	0.04	AXDND1	0.94	CPEB2	13.62	MITD1	2.53	TMIGD2	5.44	FBXO27
0.02	ADH7	2.99	MAB21L3	195.3	COX5B	7.02	DIS3L2	1.98	EID2B	31.64	CNN2
0.56	COL19A1	0.06	CNR2	3.54	AASDH	2.98	COL8A2	11.01	TNFAIP8L1	0.2	PLK5
0.42	CPNE4	4.09	IFFO2	0.06	PDCL2	0.1	CMPK2	1.66	ZNF57	8.58	C19orf47
29.19	CCDC58	0.19	HIST2H3C	0.27	C4orf36	3.53	MBOAT2	7.51	IRGQ	3.43	ANKLE1
0.01	KCNH8	4.39	SLC44A3	7.95	ADM	5.1	TAF8	56.05	ZNF428	3.25	C2CD4C
12.54	DNAJC19	0.08	ADH4	1.38	PACRGL	16.26	TMEM18	10.44	PLK3	350	CNN3
25.65	COMT	0.39	CNTF	0.09	TRAM1L1	13.61	COL9A2	39.26	MOB3A	3.06	GABPB2
0.04	ZPLD1	4.89	ATXN7L2	0.06	ENPP6	17.11	FBLN7	68.58	MFSD12	0.09	TDRD10
82.96	COPA	1.47	C1orf194	2.06	SLC9B2	0.07	NEU4	0.76	GIPC3	0.54	SHE
0.3	TRIM71	12.17	LYPLAL1	1.87	SETD9	2.66	RBM45	143.08	NDUFA11	0.06	KDF1
13.54	FAM131A	9.29	CNTFR	0.06	IL31RA	0.08	C2orf73	0.08	MISP	30.55	CNP
13.65	CHCHD4	0.63	CNTN1	0.08	PPARGC1B	0.31	TRIM43	14.06	LRRC25	5.67	CCSAP
79.33	COPB1	5.49	TYW3	12.52	PRRC1	23.02	BBS5	10.86	WTIP	0.03	LRRC38
1.94	CRYBG3	0.77	ERICH3	3.29	NADK2	0.02	CCDC173	0.55	ZNF792	7.04	PUSL1
218.15	DCBLD2	0.4	LRRIQ3	0.03	UGT3A1	6.92	COL9A3	11.83	NR2C2AP	14.07	B3GALT6
16.44	LRRC15	18.81	TPRG1L	0.1	CAPSL	0.08	AADAC	140.92	HSPB6	89.63	CNR1
0.2	FAM43A	18.71	FAM213B	279.98	COX6A1	0.04	ACMSD	0.17	CNN1	0.42	WDR63
12.7	KLF6	0.08	MYOM3	1.79	JMY	0.8	ICA1L	0.02	CYP4F22	0.97	KLHDC9
36.79	TPRA1	3.22	DMBX1	0.12	ZNF474	26.43	FAM168B	4.26	RINL	0.03	AXDND1
14.46	TMEM42	2.58	ZNF684	12	CCDC127	0.1	COL11A1	4.87	FBXO27	6.71	MAB21L3
18.25	SLC31A1	1.89	TCEANC2	1.43	ADORA1	0.43	RFTN2	15.69	CNN2	8.15	IFFO2
3.69	SLC31A2	2.56	PODN	266.41	COX6B1	0.48	CLHC1	0.66	PLK5	0.42	HIST2H3C
0.06	ERICH6	1.24	LRRC39	0.02	C5orf49	1	COL11A2	8.23	C19orf47	5.38	SLC44A3
14.92	NUDT16	13.7	RNF19B	5.46	FAM173B	0.49	PLEKHH2	2.09	ANKLE1	0.31	ADH4
0.01	COL6A6	0.15	A3GALT2	5.97	CMBL	0.19	COL12A1	1.09	C2CD4C	0.58	CNTF
0.09	GRK7	0.31	DCST2	0.04	POU5F2	1.33	AP1S3	157.65	CNN3	6.65	ATXN7L2
13.01	METTL6	0.38	DNAH14	4.78	DNAJC21	4.27	C2orf76	3.9	GABPB2	0.15	C1orf194
14	ADK	0.03	ZNF648	3.31	AFAP1L1	0.35	SGPP2	0.05	TDRD10	3.64	LYPLAL1
9.01	TAMM41	0.06	TEDDM1	2.48	GRPEL2	0.05	ACVR1C	0.42	SHE	16.61	CNTFR
0.02	IL17RE	49.87	C1orf122	0.15	TMEM171	2.45	OSR1	0.03	KDF1	0.25	CNTN1
1.9	GLYCTK	122.3	COL1A1	2.01	LSM11	32.42	COL13A1	57.09	CNP	3.04	TYW3
5.18	PPM1M	6.71	OSCP1	2.6	POC5	3.94	TTC32	7.74	CCSAP	0.31	ERICH3
0.21	SNTN	13.76	C1orf216	0.04	GPR151	2.46	UBR3	0.03	LRRC38	0.05	LRRIQ3
0.04	LSMEM2	0.03	VWA5B1	2.55	STARD4	3.79	KCTD18	9.13	PUSL1	17.36	TPRG1L
306.83	OCIAD2	0.26	UBXN10	2.69	WDR36	0.08	ALS2CR12	14.32	B3GALT6	10.42	FAM213B
4.19	SCLT1	0.02	C1orf87	5.34	NUDCD2	8.49	ZNF513	7.62	CNR1	0.07	MYOM3
1.99	C4orf33	83.33	COL1A2	126.68	COX6C	1.99	LYPD6	0.14	WDR63	7.72	DMBX1
0.45	TMEM155	63.68	ARL8A	6.2	UBLCP1	35.99	LYPD6B	4.06	KLHDC9	1.63	ZNF684
0.9	PABPC4L	0.11	SYT2	0.07	SOWAHA	10.08	GALM	6.49	MAB21L3	3.1	TCEANC2
0.25	CORT	0.06	GOLT1A	6.76	SHROOM1	0.22	COL15A1	5.13	IFFO2	1.47	PODN
0.8	MAP3K8	13.29	UHMK1	9.75	C5orf24	2.16	TMEM198	0.49	HIST2H3C	1.35	LRRC39
0.39	ZFP42	0.97	FCRLB	0.19	COX7A1	35.52	ZFAND2B	2.59	SLC44A3	0.14	GJB4
4.25	LIN54	53.91	ADH5	0.54	ADAT2	2.48	COL16A1	0.45	ADH4	13.14	RNF19B
165.53	COX4I1	0.29	COL2A1	199.17	COX7A2	1.47	TMEM178A	0.49	CNTF	0.11	A3GALT2
2.53	C4orf32	6.61	C1orf131	0.61	IRAK1BP1	0.04	CPO	8.37	ATXN7L2	0.21	DCST2
0.62	TMPRSS11B	16.11	LIX1L	153.18	COX7B	0.38	MDH1B	3.46	C1orf194	0.1	DNAH14
12.62	GNPDA2	99.37	COL3A1	2.53	STXBP5	0.05	COL17A1	5.23	LYPLAL1	0.06	OR2B11
0.2	SPATA4	0.64	SPATA17	0.65	ADORA2A	6.34	PQLC3	17.19	CNTFR	0.26	TEDDM1
1.5	CPEB2	0.18	EDARADD	328.58	COX7C	0.54	TMEM182	0.35	CNTN1	31.64	C1orf122
2.96	EVC2	11.27	COL4A1	510.54	COX8A	18.67	AHSA2	3.19	TYW3	444.13	COL1A1
166.89	COX5B	0.38	KLF17	1.73	NCOA7	0.8	FBXO36	0.59	ERICH3	3.3	OSCP1
0.12	ARL9	0.56	TMEM125	4.65	HINT3	10.52	MTERF4	0.12	LRRIQ3	10.41	C1orf216
2.84	AASDH	0.75	TSACC	8.34	SDHAF4	0.04	CCDC148	18.69	TPRG1L	0.02	KLHDC7A
0.39	C4orf36	2.23	IQGAP3	7.58	COX10	0.23	M1AP	26.58	FAM213B	0.78	UBXN10
25.24	ADM	56.14	NAXE	12.52	CD109	0.07	COL19A1	0.08	MYOM3	132.98	COL1A2
2.89	PACRGL	0.4	ARHGEF19	0.53	RAET1E	0.39	CPNE4	5.33	DMBX1	53.47	ARL8A
1.68	TRAM1L1	32.12	MRPL55	6.5	PM20D2	17.96	CCDC58	1.18	ZNF684	0.21	SYT2
0.11	OTOP1	0.37	HIST3H2BB	0.7	SRSF12	0.03	KCNH8	2.7	TCEANC2	1.48	GOLT1A
0.23	ENPP6	25.5	DRAM2	25.51	COX11	14.64	DNAJC19	3.22	PODN	7.91	UHMK1
2.81	SLC9B2	4.38	PIFO	5.69	C6orf141	0.04	FAM3D	0.82	LRRC39	0.67	FCRLB
1.69	SETD9	24.45	C1orf162	0.1	HUS1B	68.63	COMT	0.04	GJB4	23.32	ADH5
7.9	IL31RA	0.05	OR6N1	11.06	COX15	0.08	ZPLD1	14.5	RNF19B	0.28	COL2A1
0.02	C5orf47	11.02	TATDN3	5.1	CP	0.02	KLHL40	0.11	A3GALT2	7.06	C1orf131
[truncated: 14,944 more rows]

## Sheet: RNA seq-2
Symbol	PDX_CTRL-1-Expression	PDX_LY_1-Expression	Symbol	PDX_CTRL-2-Expression	PDX_LY_2-Expression
2017-03-01	1.21905	1.27879	2017-03-01	2.233	2.75668
2017-03-01	152.922	148.605	2017-03-01	153.04	143.591
2017-03-02	396.383	402.338	2017-03-02	397.798	435.083
2017-03-02	64.7431	57.548	2017-03-02	66.3729	77.411
2017-03-03	167.27	218.66	2017-03-03	165.955	155.096
2017-03-04	145.324	171.698	2017-03-04	145.426	158.664
2017-03-05	491.257	516.14	2017-03-05	492.1	484.1
2017-03-06	3088.3	3082.31	2017-03-06	3095.4	2972.82
2017-03-07	1181.76	1257.39	2017-03-07	1183.26	1025.07
2017-03-08	798.594	973.333	2017-03-08	799.72	824.624
2017-03-09	708.645	673.089	2017-03-09	711.128	777.335
2017-03-10	1.53806	1.9591	2017-03-10	0.498783	0.498732
2017-09-01	39.9681	36.8893	2017-09-01	40.8174	43.0691
2017-09-02	6700.92	6934.71	2017-09-02	6716.97	6977.59
2017-09-03	2.38669	2.60766	2017-09-03	1.3222	1.175
2017-09-04	116.272	67.8496	2017-09-04	116.474	75.3036
2017-09-05	45.0156	30.8294	2017-09-05	44.6652	30.2411
2017-09-06	374.326	330.003	2017-09-06	375.833	379.132
2017-09-07	2563.92	2763.95	2017-09-07	2568.37	2179.75
2017-09-08	2429.71	2392.54	2017-09-08	2435.8	2520.59
2017-09-09	7212.35	8581.19	2017-09-09	7227.15	8551.63
2017-09-10	1718.12	2163.85	2017-09-10	1721.75	1894.56
2017-09-11	2015.73	2107.8	2017-09-11	2020.13	1966.36
2017-09-14	106.984	92.1729	2017-09-14	107.295	95.9455
A1BG	16.155	9.29208	A1BG	17.8739	16.0797
A1CF	7.92587	11.0537	A1CF	8.10913	10.8608
A2M	2.27252	1.71884	A2M	3.68381	3.8046
A2ML1	7.92665	7.04224	A2ML1	8.33846	8.13306
A3GALT2	2.72014	2.27003	A3GALT2	2.22671	1.77141
A4GALT	23.3476	28.5838	A4GALT	24.0263	31.3864
AAAS	1210.34	1068.86	AAAS	1214.33	1318.3
AACS	539.191	460.615	AACS	540.622	494.505
AADAC	3.99248	3.99535	AADAC	2.76192	2.23606
AADAT	389.394	391.881	AADAT	389.597	347.965
AAED1	120.802	139.796	AAED1	120.284	117.416
AAGAB	736.536	772.579	AAGAB	738.185	751.884
AAK1	2110.31	2626.79	AAK1	2115.43	2506.26
AAMDC	118.382	79.7595	AAMDC	118.797	89.9541
AAMP	1623.45	1540.44	AAMP	1627.61	1637.6
AANAT	8.71241	5.75726	AANAT	9.12544	7.34888
AAR2	1151.18	1054.69	AAR2	1154.45	1176.45
AARD	145.01	160.016	AARD	146.003	176.052
AARS	3447.31	3183.17	AARS	3458.39	4762.8
AARS2	773.062	602.025	AARS2	775.328	696.721
AARSD1	429.025	457.602	AARSD1	430.068	453.763
AASDH	223.234	199.083	AASDH	223.728	200.754
AASDHPPT	440.187	397.897	AASDHPPT	441.099	398.874
AASS	1014.56	937.163	AASS	1016.74	918.302
AATF	1054.39	955.253	AATF	1057.6	1094.57
AATK	16.5416	23.4142	AATK	15.4099	16.5419
ABAT	45.7436	31.6131	ABAT	46.3387	38.0656
ABCA1	1020.84	1683.69	ABCA1	1019.84	880.379
ABCA10	16.3488	25.106	ABCA10	15.0155	16.446
ABCA12	21.8769	26.5644	ABCA12	18.3733	11.5964
ABCA13	201.55	230.315	ABCA13	200.635	176.903
ABCA2	990.119	818.214	ABCA2	992.624	880.435
ABCA3	438.021	265.609	ABCA3	439.8	345.214
ABCA4	4.94077	4.04195	ABCA4	5.99366	5.99063
ABCA5	185.477	166.932	ABCA5	182.869	96.8485
ABCA6	0.998987	0.999163	ABCA6	1.44375	1.55395
ABCA7	1144.28	691.657	ABCA7	1147.16	827.391
ABCA8	30.6866	29.2121	ABCA8	30.3982	27.5379
ABCA9	60.5011	44.8064	ABCA9	60.1349	43.734
ABCB1	11.5831	16.3881	ABCB1	12.1517	17.8084
ABCB10	420.514	446.599	ABCB10	421.103	412.258
ABCB11	3.81645	3.6715	ABCB11	4.3607	4.63272
ABCB4	2.90591	2.58185	ABCB4	3.86379	4.12186
ABCB5	37.9402	34.4398	ABCB5	38.1778	36.2303
ABCB6	775.338	879.683	ABCB6	775.445	653.22
ABCB7	271.717	244.919	ABCB7	272.751	268.573
ABCB8	1057.37	862.868	ABCB8	1061.18	1104.4
ABCB9	596.797	408.848	ABCB9	598.849	493.726
ABCC1	759.665	1034.83	ABCC1	760.413	806.499
ABCC10	485.314	459.154	ABCC10	486.873	499.795
ABCC11	6.18941	5.79231	ABCC11	5.80668	5.176
ABCC12	1.16846	1.33103	ABCC12	0.25488	0.245016
ABCC2	77.4625	129.285	ABCC2	77.2067	102.073
ABCC3	508.383	542.024	ABCC3	511.877	768.297
ABCC4	421.155	499.945	ABCC4	422.531	519.697
ABCC5	672.38	473.023	ABCC5	674.8	591.648
ABCC6	43.2433	33.6256	ABCC6	43.2522	35.1468
ABCC9	955.631	1175.24	ABCC9	957.33	1018.55
ABCD1	383.943	312.855	ABCD1	384.865	337.15
ABCD2	4.82581	4.65761	ABCD2	5.94423	7.03422
ABCD3	377.574	316.239	ABCD3	377.709	288.472
ABCD4	1417.75	1399.24	ABCD4	1421.5	1493.67
ABCE1	1828.75	1882.93	ABCE1	1833.12	1880.57
ABCF1	1125.99	1205.38	ABCF1	1129.29	1286.57
ABCF2	1896.65	1801.34	ABCF2	1902.07	2065.37
ABCF3	1142.04	1119.34	ABCF3	1144.86	1150.1
ABCG1	11.0121	12.4515	ABCG1	10.9926	11.9802
ABCG2	25.7356	24.68	ABCG2	26.1299	26.8016
ABCG4	3.63657	3.35092	ABCG4	4.69385	5.28568
ABCG5	0.472064	0.527704	ABCG5	0.480975	0.518968
ABCG8	1.27662	1.21766	ABCG8	0.797018	0.70192
ABHD1	1.35235	1.64607	ABHD1	0.498976	0.498914
ABHD10	369.429	335.87	ABHD10	370.284	341.787
ABHD11	395.488	411.216	ABHD11	396.754	428.177
ABHD12	384.495	355.769	ABHD12	385.604	374.893
ABHD12B	21.3662	21.0623	ABHD12B	21.5759	21.8793
ABHD13	377.799	412.98	ABHD13	377.929	356.617
ABHD14A	570.83	410.876	ABHD14A	572.66	487.462
ABHD14A-ACY1	77.0338	102.223	ABHD14A-ACY1	77.45	79.7454
ABHD14B	917.963	1169.58	ABHD14B	920.389	1151.19
ABHD15	634.648	574.333	ABHD15	636.422	616.399
ABHD16A	293.263	241.809	ABHD16A	295.188	313.989
ABHD16B	236.393	269.84	ABHD16B	238.557	349.064
ABHD17A	2056.68	1964.27	ABHD17A	2063.12	2452.94
ABHD17B	180.864	177.056	ABHD17B	180.828	164.218
ABHD17C	126.967	122.629	ABHD17C	127.009	118.649
ABHD18	405.777	404.918	ABHD18	406.775	407.668
ABHD2	6510.68	5394.93	ABHD2	6526.32	5906.02
ABHD3	299.956	188.626	ABHD3	301.119	224.742
ABHD4	569.548	594.663	ABHD4	572.198	730.012
ABHD5	513.932	456.453	ABHD5	515.564	503.635
ABHD6	440.048	346.033	ABHD6	441.716	405.696
ABHD8	754.098	593.083	ABHD8	757.893	853.874
ABI1	1043.74	1237.91	ABI1	1046.08	1167.92
ABI2	3075.28	2523.94	ABI2	3082.77	2716.4
ABI3	6.8404	6.63455	ABI3	7.14897	7.33588
ABI3BP	392.342	608.869	ABI3BP	395.362	791.365
ABL1	2999.57	3551.23	ABL1	3006	3110.87
ABL2	1162.99	1969.62	ABL2	1164.44	1388.99
ABLIM1	23.4385	20.9896	ABLIM1	24.524	26.9022
ABLIM2	1.53995	1.95683	ABLIM2	1.57919	1.91225
ABLIM3	1038.91	1282.71	ABLIM3	1042.01	1348.67
ABR	3420.55	3771.08	ABR	3429.99	4347.26
ABRA	1.71056	1.78694	ABRA	1.92875	2.06288
ABRACL	71.1973	96.088	ABRACL	71.0207	84.2495
ABT1	333.598	378.835	ABT1	334.367	365.131
ABTB1	217.168	252.664	ABTB1	217.863	256.011
ABTB2	278.639	377.97	ABTB2	277.436	259.388
ACAA1	548.503	562.749	ACAA1	549.686	550.799
ACAA2	255.708	227.979	ACAA2	256.246	231.124
ACACA	2270.69	2026.09	ACACA	2276.6	2253.47
ACACB	284.175	228.436	ACACB	284.953	245.403
ACAD10	654.478	577.439	ACAD10	656.937	692.289
ACAD11	485.855	518.582	ACAD11	486.182	444.612
ACAD8	247.79	199.939	ACAD8	248.779	225.605
ACAD9	639.217	653.237	ACAD9	640.912	671.803
ACADL	9.9267	7.03642	ACADL	9.60703	6.87986
ACADM	620.389	593.098	ACADM	621.555	568.409
ACADS	152.88	181.636	ACADS	153.296	174.202
ACADSB	506.588	576.267	ACADSB	507.225	509.878
ACADVL	4149.97	3595.95	ACADVL	4159.43	3567.42
ACAN	1.99669	1.9977	ACAN	1.55986	1.43694
ACAP1	20.6892	35.2459	ACAP1	20.6906	30.7372
ACAP2	1031.28	1228.87	ACAP2	1032.74	1006.64
ACAP3	2911.51	2232.8	ACAP3	2919.13	2668.12
ACAT1	179.632	207.283	ACAT1	179.296	176.241
ACAT2	6.39128	5.58726	ACAT2	6.34052	5.64325
ACBD3	1034.98	1157.2	ACBD3	1037.07	1064.67
ACBD4	560.752	492.492	ACBD4	562.22	521.398
ACBD5	781.246	954.282	ACBD5	781.436	713.117
ACBD6	491.492	603.916	ACBD6	493.189	633.229
ACBD7	209.698	184.104	ACBD7	209.426	168.631
ACCS	258.409	268.266	ACCS	258.582	247.726
ACD	658.547	652.896	ACD	660.659	715.437
ACE	104.704	75.4513	ACE	105.192	85.0659
ACE2	0.243521	0.256172	ACE2	0.245054	0.254917
ACER1	0.255204	0.24265	ACER1	0.499744	0.499749
ACER2	47.9316	39.4179	ACER2	48.053	41.3192
ACER3	1242.63	1110.34	ACER3	1245.02	1047.14
ACHE	2.72014	2.27003	ACHE	2.66836	2.3297
ACIN1	4196.18	3862.11	ACIN1	4206.85	4344.18
ACKR2	35.6483	41.7381	ACKR2	35.0342	35.373
ACKR3	8.1493	6.82291	ACKR3	8.05305	6.93778
ACKR4	3.12181	2.86679	ACKR4	2.6831	2.3126
ACLY	17669.2	15397.6	ACLY	17710.7	16006.8
ACMSD	2.27551	1.71356	ACMSD	1.99109	1.50668
ACO1	880.459	987.688	ACO1	881.867	864.416
ACO2	980.326	932.047	ACO2	982.357	895.274
ACOD1	19.9178	27.518	ACOD1	19.3067	22.1245
ACOT1	59.3239	73.987	ACOT1	58.7088	61.1121
ACOT11	7.13693	7.34638	ACOT11	8.21086	9.75467
ACOT12	0.948426	1.05061	ACOT12	0.499936	0.499931
ACOT13	277.859	232.748	ACOT13	279.224	274.057
ACOT2	890.707	1046.43	ACOT2	892.64	990.311
ACOT4	1.89357	2.60393	ACOT4	0.733298	0.764563
ACOT6	1.61866	1.878	ACOT6	0.997815	0.99759
ACOT7	1042.35	932.324	ACOT7	1045.6	1082.57
ACOT8	447.542	485.992	ACOT8	448.069	436.262
ACOT9	652.811	853.55	ACOT9	654.678	848.677
ACOX1	1051.85	948.805	ACOX1	1054.09	932.458
ACOX2	388.73	378.041	ACOX2	391.058	482.768
ACOX3	326.636	302.789	ACOX3	328.362	359.201
ACOXL	0.768058	0.728681	ACOXL	0.764429	0.732982
ACP1	1017.93	1233.3	ACP1	1020.18	1153.89
ACP2	501.97	498.41	ACP2	503.143	498.04
ACP5	40.1059	23.7728	ACP5	41.1442	32.7664
ACP6	359.587	299.768	ACP6	360.804	332.298
ACP7	368.073	381.747	ACP7	369.72	433.672
ACPP	131.719	325.315	ACPP	130.037	172.028
ACPT	3.58701	2.8999	ACPT	4.31445	4.17497
ACR	0.808312	0.687924	ACR	1.03924	0.958068
ACRBP	2.18637	1.80587	ACRBP	3.55869	3.93177
ACRV1	19.2919	13.1419	ACRV1	20.8039	20.1447
ACSBG1	12.4895	8.96642	ACSBG1	11.5914	7.39028
ACSBG2	8.68226	7.29303	ACSBG2	8.09025	6.3914
ACSF2	274.806	253.309	ACSF2	275.64	266.642
ACSF3	368.502	308.291	ACSF3	371.004	413.359
ACSL1	687.095	633.234	ACSL1	688.785	655.56
ACSL3	2006.45	1608.29	ACSL3	2011.28	1721.13
ACSL4	2319.78	2395.79	ACSL4	2325.11	2311.98
ACSL5	271.073	263.574	ACSL5	272.436	299.342
ACSL6	20.4617	18.4728	ACSL6	19.8813	16.5865
ACSM2A	6.39104	5.58578	ACSM2A	6.51032	5.97304
ACSM3	48.4408	36.4152	ACSM3	48.8802	40.5115
ACSM4	16.5475	18.8989	ACSM4	16.2901	17.1652
ACSM5	4.45306	5.53729	ACSM5	4.70606	5.77229
ACSM6	0.255904	0.243287	ACSM6	0.734152	0.761732
ACSS1	12.9686	12.9892	ACSS1	13.216	13.7479
ACSS2	2303.84	1586.01	ACSS2	2309.62	1849.35
ACSS3	240.566	207.156	ACSS3	242.005	247.87
ACTA1	121.156	86.9571	ACTA1	121.403	92.8419
ACTA2	220.398	178.411	ACTA2	222.43	244.421
ACTB	48245.2	52568	ACTB	48361.3	54186.5
ACTBL2	10.6936	7.26061	ACTBL2	11.2553	9.21515
ACTC1	33.4197	26.9675	ACTC1	32.9756	25.4596
ACTG1	51064.6	55330.5	ACTG1	51186.2	55222.5
ACTG2	243.102	187.639	ACTG2	242.54	161.491
ACTL10	89.2308	107.451	ACTL10	89.4267	102.278
ACTL6A	736.568	699.082	ACTL6A	738.342	711.284
ACTL7B	0.498916	0.499014	ACTL7B	1.17354	1.31993
ACTL8	29.6055	27.7907	ACTL8	31.065	37.3304
ACTN1	9222.67	8444.63	ACTN1	9245.05	9183.69
ACTN2	0.68941	0.810434	ACTN2	0.477255	0.520711
ACTN3	10.8536	14.6162	ACTN3	9.02149	8.47034
ACTN4	10101.2	10958.8	ACTN4	10126.3	11586.4
ACTR10	1309.65	1210.12	ACTR10	1313.64	1393.31
ACTR1A	1855.55	1859.08	ACTR1A	1860.97	2172.51
ACTR1B	816.36	1063.01	ACTR1B	818.412	1014.96
ACTR2	5086.97	6378.88	ACTR2	5098.02	5385.19
ACTR3	3108.19	3700.2	ACTR3	3116.03	3746.51
ACTR3B	273.743	201.903	ACTR3B	275.37	255.415
ACTR3C	0.243521	0.256172	ACTR3C	0.244103	0.253892
ACTR5	291.984	256.074	ACTR5	293.302	292.401
ACTR6	116.878	110.244	ACTR6	116.462	99.2898
ACTR8	537.929	600.341	ACTR8	538.952	563.588
ACTRT3	2.29621	2.19566	ACTRT3	1.37669	1.12166
ACVR1	751.95	869.618	ACVR1	754.029	884.719
ACVR1B	398.283	544.938	ACVR1B	398.366	439.518
ACVR1C	15.5741	17.8727	ACVR1C	13.0995	9.37829
ACVR2A	283.18	259.913	ACVR2A	283.566	249.774
ACVR2B	165.865	200.586	ACVR2B	165.172	158.897
ACVRL1	14.4088	10.0421	ACVRL1	15.8815	15.5787
ACY1	947.5	1010.96	ACY1	950.617	1149.46
ACY3	6.27412	6.70481	ACY3	4.53231	3.45975
ACYP1	142.816	121.217	ACYP1	143.182	126.476
ACYP2	179.438	197.953	ACYP2	179.347	178.202
ADA	179.23	123.214	ADA	179.653	132.984
ADAD2	1.15524	1.34349	ADAD2	0.498976	0.498914
ADAL	288.337	301.708	ADAL	289.222	306.53
ADAM10	1383	1285.12	ADAM10	1385.43	1134.98
ADAM11	27.6077	28.8035	ADAM11	25.8052	19.1456
ADAM12	1412.7	1373.32	ADAM12	1415.34	1240.8
ADAM15	834.059	1011.3	ADAM15	835.961	962.099
ADAM17	950.841	987.095	ADAM17	952.518	892.686
ADAM19	4009.28	2317.4	ADAM19	4018.3	2529.25
ADAM20	1.21763	1.27754	ADAM20	0.762437	0.734599
ADAM21	67.0911	57.1954	ADAM21	67.3035	60.0308
ADAM22	476.893	328.115	ADAM22	477.882	348.134
ADAM23	361.254	485.052	ADAM23	361.623	416.295
ADAM28	19.4099	26.5232	ADAM28	16.7563	13.7006
ADAM30	0.498916	0.499014	ADAM30	0.254685	0.244835
ADAM32	27.7439	26.6714	ADAM32	26.5992	20.8449
ADAM33	3.67452	3.81794	ADAM33	3.09777	2.89703
ADAM7	1.1565	1.34127	ADAM7	0.499744	0.499749
ADAM8	4929.84	6721.53	ADAM8	4936.57	3306.24
ADAM9	2357	2861.86	ADAM9	2362.6	2679.74
ADAMTS1	906.818	2268.43	ADAMTS1	903.548	717.972
ADAMTS10	5.98482	5.99244	ADAMTS10	6.1585	6.32661
ADAMTS12	1167.48	1031.86	ADAMTS12	1170.2	1070.57
ADAMTS13	211.088	198.241	ADAMTS13	210.619	169.425
ADAMTS14	933.302	493.856	ADAMTS14	934.312	450.717
ADAMTS15	0.475396	0.523991	ADAMTS15	0.480975	0.518968
ADAMTS16	83.0426	79.1965	ADAMTS16	82.3559	69.4291
ADAMTS17	17.1101	19.838	ADAMTS17	16.6867	17.2613
ADAMTS18	29.4387	26.4653	ADAMTS18	27.2234	16.7224
ADAMTS2	13.7677	13.1899	ADAMTS2	13.9859	13.9723
ADAMTS20	0.732002	0.767339	ADAMTS20	0.498976	0.498914
ADAMTS3	186.456	133.956	ADAMTS3	186.449	133.158
ADAMTS4	3903.56	3294.16	ADAMTS4	3912.48	3306.99
ADAMTS5	31.2886	110.602	ADAMTS5	27.7443	31.6784
ADAMTS6	543.648	961.492	ADAMTS6	543.133	630.265
ADAMTS7	94.5303	90.6648	ADAMTS7	97.5834	155.517
ADAMTS8	0.766592	0.731482	ADAMTS8	0.998946	0.998811
ADAMTS9	47.7248	51.6265	ADAMTS9	46.1016	36.8154
ADAMTSL1	579.807	803.772	ADAMTSL1	581.129	742.484
ADAMTSL2	22.3353	19.5965	ADAMTSL2	23.3884	25.0487
ADAMTSL3	0.255204	0.24265	ADAMTSL3	0.499744	0.499749
ADAMTSL4	78.6805	77.567	ADAMTSL4	80.2185	99.0075
ADAMTSL5	23.2145	24.7137	ADAMTSL5	23.2268	24.2136
ADAP1	9.58938	10.8837	ADAP1	11.1535	15.7919
ADAP2	12.7882	8.66499	ADAP2	12.4361	8.54262
ADAR	4862.2	4927.26	ADAR	4873.54	4790.56
ADARB1	454.426	483.108	ADARB1	456.673	572.31
ADARB2	11.5047	12.9551	ADARB2	10.7256	10.2505
ADAT1	1594.93	1649.46	ADAT1	1598.76	1645.5
ADAT2	359.58	413.767	ADAT2	360.385	397.131
ADAT3	216.987	159.327	ADAT3	220.031	267.26
ADCK1	246.56	211.149	ADCK1	248.324	267.528
ADCK2	996.95	880.428	ADCK2	999.604	950.406
ADCK5	166.391	145.575	ADCK5	167.521	171.023
ADCY1	17.7778	12.1651	ADCY1	18.6752	16.2913
ADCY10	2.49404	2.4958	ADCY10	1.84252	1.65541
ADCY2	10.0957	10.3692	ADCY2	10.375	11.0924
ADCY3	701.781	757.955	ADCY3	704.46	883.795
ADCY4	12.1262	7.831	ADCY4	12.2773	9.1924
ADCY5	10.2066	10.763	ADCY5	9.7182	9.26199
ADCY6	1411.35	1047.22	ADCY6	1415.39	1249.73
ADCY7	395.503	735.164	ADCY7	397.934	855.578
ADCY8	43.1095	72.7522	ADCY8	40.0195	33.8831
ADCY9	382.043	357.718	ADCY9	383.295	385.135
ADCYAP1R1	40.1267	47.2517	ADCYAP1R1	39.4147	38.9843
ADD1	3856.68	3925.46	ADD1	3865.56	3772.26
ADD2	0.255204	0.24265	ADD2	0.498783	0.498732
ADD3	508.01	566.372	ADD3	506.783	366.656
ADGRA2	199.107	126.762	ADGRA2	202.104	209.858
ADGRA3	558.368	450.865	ADGRA3	559.998	502.2
ADGRB1	2.26241	1.73028	ADGRB1	2.45196	2.0449
ADGRB2	464.841	349.71	ADGRB2	466.265	398.123
ADGRB3	61.5222	51.7766	ADGRB3	60.6845	44.6792
ADGRD1	0.255904	0.243287	ADGRD1	0.73601	0.763828
ADGRE1	8.56584	12.4116	ADGRE1	9.0001	12.9657
ADGRE2	10.2174	10.7538	ADGRE2	11.7686	16.1913
ADGRE5	2428.38	2727.26	ADGRE5	2433.94	2566.9
ADGRF1	8.96802	8.00226	ADGRF1	8.91183	8.06261
ADGRF2	16.1952	13.7557	ADGRF2	16.3498	14.6125
ADGRF3	21.4896	19.4393	ADGRF3	21.3526	19.0976
ADGRF4	99.8678	214.304	ADGRF4	101.168	213.286
ADGRF5	20.2849	15.6454	ADGRF5	20.9282	19.0276
ADGRG1	463.371	661.645	ADGRG1	466.486	865.957
ADGRG2	1.2156	1.28091	ADGRG2	0.764429	0.732982
ADGRG3	0.499424	0.49946	ADGRG3	0.25488	0.245016
ADGRG4	0.998987	0.999163	ADGRG4	0.999876	0.999858
ADGRG5	0.243703	0.256372	ADGRG5	0.477255	0.520711
ADGRG6	0.255204	0.24265	ADGRG6	0.499744	0.499749
ADGRL1	933.922	871.626	ADGRL1	937.485	1105.74
ADGRL2	865.968	878.719	ADGRL2	868.265	906.891
ADGRL3	18.5353	16.9069	ADGRL3	19.6214	21.8116
ADGRL4	27.2777	16.6275	ADGRL4	28.7314	25.1996
ADGRV1	55.6309	59.2002	ADGRV1	55.5055	55.8519
ADH1B	0.523422	0.474959	ADH1B	0.763801	0.735962
ADH1C	1.08873	1.41089	ADH1C	0.700623	0.795337
ADH4	8.59889	9.87734	ADH4	9.05296	10.9203
ADH5	1699.92	1694.12	ADH5	1704.32	1778.18
ADH6	1.10102	0.894411	ADH6	1.99781	1.99733
ADH7	0.243521	0.256172	ADH7	0.244103	0.253892
ADHFE1	6.48231	7.99468	ADHFE1	6.32282	7.1643
ADI1	1631.56	1444.76	ADI1	1635.69	1548.7
ADIPOQ	40.6773	43.1936	ADIPOQ	40.0088	36.8995
ADIPOR1	2605.62	2768.05	ADIPOR1	2611.72	2701.11
ADIPOR2	1080.02	1022.53	ADIPOR2	1082.97	1101.17
ADIRF	71.3343	89.4478	ADIRF	71.3052	81.9698
ADK	768.503	908.505	ADK	770.415	883.879
ADM	552.531	1594.92	ADM	543.49	194.763
ADM2	24.8177	27.1	ADM2	25.0842	27.8396
ADM5	153.258	90.7529	ADM5	154.811	131.286
ADNP	2617.19	2561.03	ADNP	2623.34	2568.11
ADNP2	436.492	575.602	ADNP2	436.906	487.352
ADO	1087.31	1218.18	ADO	1090.14	1234.14
ADORA1	19.6191	12.8172	ADORA1	21.6555	22.2759
ADORA2A	30.1755	40.2311	ADORA2A	29.2702	30.6304
ADORA2B	273.916	321.695	ADORA2B	275.293	350.787
ADORA3	0.728934	0.768689	ADORA3	0.958264	1.03919
ADPGK	1038.31	1117.89	ADPGK	1040.29	1021.57
ADPRH	248.585	298.606	ADPRH	248.809	268.995
ADPRHL1	6.23286	5.2456	ADPRHL1	6.83639	6.64531
ADPRHL2	707.436	795.265	ADPRHL2	708.571	706.612
ADPRM	99.0765	131.596	ADPRM	99.2557	122.953
ADRA1A	25.9323	28.4675	ADRA1A	25.1954	24.2263
ADRA1B	348.73	516.121	ADRA1B	349.827	496.459
ADRA1D	0.526181	0.470865	ADRA1D	0.521504	0.477913
ADRA2A	3.44538	3.0407	ADRA2A	4.52168	4.96343
ADRA2B	0.255904	0.243287	ADRA2B	0.961601	1.03228
ADRB1	1.04874	0.947189	ADRB1	1.71487	1.78236
ADRB2	6.38469	5.59118	ADRB2	7.44248	8.03836
ADRB3	0.255204	0.24265	ADRB3	0.254685	0.244835
ADRM1	3655.11	3886.21	ADRM1	3664.21	4078.26
ADSL	636.807	658.676	ADSL	639.408	782.167
ADSS	1044.9	1162.66	ADSS	1047.14	1090.47
ADSSL1	234.842	235.928	ADSSL1	232.336	137.244
ADTRP	78.3384	88.9134	ADTRP	79.6621	107.577
AEBP1	12.6352	9.32387	AEBP1	11.8582	8.11823
AEBP2	301.159	340.348	AEBP2	301.087	289.661
AEN	894.604	940.551	AEN	897.264	1018.13
AES	8049.54	8833.71	AES	8069.23	8904.66
AFAP1	880.582	1023.05	AFAP1	881.247	781.644
AFAP1L1	55.8725	50.4504	AFAP1L1	55.9307	50.9335
AFAP1L2	1.86527	1.62682	AFAP1L2	3.43671	4.05543
AFDN	1278.27	1440.6	AFDN	1281.46	1406.09
AFF1	1767.53	1521.37	AFF1	1771.78	1595.9
AFF3	347.317	375.554	AFF3	347.295	319.337
AFF4	2846.83	3630.35	AFF4	2852.65	2958.37
AFG3L2	1039.54	1180.12	AFG3L2	1042.66	1250.81
AFMID	615.647	549.905	AFMID	617.612	614.288
AFP	11.8629	11.598	AFP	10.3362	7.64455
AFTPH	510.624	529.198	AFTPH	511.814	521.811
AGA	338.997	338.928	AGA	339.65	331.016
AGAP1	1157.55	1582.64	AGAP1	1159.61	1309.94
AGAP11	32.1126	42.2859	AGAP11	31.6933	35.7272
AGAP2	192.083	221.306	AGAP2	192.848	225.538
AGAP3	2026.86	1966.19	AGAP3	2032.33	2188.41
AGAP4	539.84	478.956	AGAP4	541.875	559.648
AGAP5	287.922	247.186	AGAP5	288.617	256.733
AGAP6	978.421	937.495	AGAP6	980.924	979.502
AGAP9	463.957	556.528	AGAP9	464.692	502.49
AGBL2	49.6004	33.2378	AGBL2	50.2032	40.1885
AGBL3	13.0431	11.9095	AGBL3	12.4798	10.4946
AGBL5	976.487	852.466	AGBL5	979.849	1036.09
AGER	114.712	73.4204	AGER	115.297	86.9471
AGFG1	1543.06	1740	AGFG1	1546.38	1607.54
AGFG2	558.806	407.937	AGFG2	560.639	471.581
AGGF1	1221.84	1203.3	AGGF1	1224.28	1130.27
AGK	851.838	824.96	AGK	853.678	809.731
AGL	500.178	463.761	AGL	500.863	436.501
AGMAT	60.0557	63.2489	AGMAT	59.2794	52.5814
AGMO	10.8175	16.1521	AGMO	10.1246	12.3424
AGO1	893.726	967.904	AGO1	895.697	927.901
AGO2	231.112	307.631	AGO2	232.395	327.335
AGO3	220.003	163.294	AGO3	220.309	168.733
AGO4	522.716	679.613	AGO4	522.997	548.587
AGPAT1	1703.37	1658.75	AGPAT1	1708.13	1865.63
AGPAT2	0.498732	0.498816	AGPAT2	0.254685	0.244835
AGPAT3	1001.36	971.94	AGPAT3	1004.38	1082.26
AGPAT4	534.785	520.511	AGPAT4	536.114	529.507
AGPAT5	1004	1235.69	AGPAT5	1004.51	873.115
AGPS	1422.57	1375.93	AGPS	1426.04	1398.3
AGR2	0.499608	0.499658	AGR2	0.733298	0.764563
AGRN	3072.9	2545.5	AGRN	3080.14	2745.72
AGRP	0.732002	0.767339	AGRP	0.499936	0.499931
AGT	7.33924	5.63413	AGT	7.73209	6.75253
AGTPBP1	340.573	428.803	AGTPBP1	340.053	326.555
AGTR1	59.015	77.293	AGTR1	58.1254	59.7278
AGTRAP	640.204	807.164	AGTRAP	643.483	997.007
AGXT	3.81599	3.67081	AGXT	2.78064	2.21499
AHCTF1	1091.59	1166.42	AHCTF1	1093.7	1065.55
AHCY	4328.25	4687.91	AHCY	4339.61	5281.54
AHCYL1	2463.89	2312.29	AHCYL1	2470.39	2587.44
AHCYL2	1238.68	1197.38	AHCYL2	1241.8	1244.97
AHDC1	1661.33	1295.46	AHDC1	1665.28	1373.5
AHI1	571.826	464.854	AHI1	572.75	461.403
AHNAK	10988.2	18484.7	AHNAK	11014.6	15738.3
AHNAK2	16545.9	21743.8	AHNAK2	16587.2	22572.9
AHR	1353.94	1344.22	AHR	1356.27	1168.06
AHRR	68.9136	78.375	AHRR	68.6697	71.155
AHSA1	5210.88	3806.83	AHSA1	5224.87	5182.82
AHSA2	2251.69	2021.1	AHSA2	2257.14	2096.82
AHSG	0.766778	0.731679	AHSG	0.762835	0.734951
AICDA	27.4273	27.4839	AICDA	27.2541	26.1808
AIDA	1756.39	2129.98	AIDA	1760.16	1941.94
AIF1	7.2482	4.22489	AIF1	9.06772	8.413
AIF1L	4.13958	3.8466	AIF1L	3.53271	2.96041
AIFM1	455.944	392.595	AIFM1	458.275	501.922
AIFM2	97.8297	125.854	AIFM2	97.4413	105.809
AIFM3	2.29587	2.19523	AIFM3	2.28992	2.20436
AIG1	631.097	566.404	AIG1	632.622	582.294
AIM1	2602.49	2463.7	AIM1	2609.36	2739.19
AIM1L	0.521967	0.473742	AIM1L	0.762437	0.734599
AIM2	105.827	153.827	AIM2	105.447	125.251
AIMP1	711.225	850.948	AIMP1	712.082	712.547
AIMP2	502.65	517.733	AIMP2	505.17	635.655
AIP	753.914	698.697	AIP	755.57	700.496
AIPL1	36.507	37.3832	AIPL1	37.3356	43.0655
AIRE	3.30205	3.18777	AIRE	3.09957	2.89683
AJAP1	0.768058	0.728681	AJAP1	0.997815	0.99759
AJUBA	377.537	426.793	AJUBA	379.524	496.249
AK1	1013.82	878.462	AK1	1017.21	1068.04
AK2	4033.15	4552.06	AK2	4042.32	4285.84
AK3	1632.27	1669.02	AK3	1635.44	1491.64
AK4	1394.62	2850.59	AK4	1392.72	1016.44
AK5	0.954659	1.04476	AK5	1.78439	2.21333
AK6	307.137	311.364	AK6	307.583	296.13
AK7	6.98433	6.99222	AK7	6.99279	6.98889
AK8	8.36578	9.10705	AK8	7.69243	7.29064
AK9	81.3896	83.3689	AK9	81.8429	86.9566
AKAP1	1287.21	1288.19	AKAP1	1290.66	1375.76
AKAP10	778.661	861.333	AKAP10	780.217	802.215
AKAP11	1951.68	1933.11	AKAP11	1956.17	1900.95
AKAP12	1610.53	5662.01	AKAP12	1608.83	1656.55
AKAP13	1936.59	1719.23	AKAP13	1941.63	1878.87
AKAP17A	886.322	785.384	AKAP17A	889.717	999.759
AKAP2	2574.01	2907.19	AKAP2	2580.16	2816.23
AKAP3	25.2813	19.6305	AKAP3	26.6344	27.3037
AKAP5	331.766	232.165	AKAP5	331.404	212.01
AKAP6	497.486	186.026	AKAP6	498.454	231.789
AKAP7	114.138	158.997	AKAP7	112.63	107.549
AKAP8	766.255	857.777	AKAP8	767.865	808.5
AKAP8L	1250.72	995.831	AKAP8L	1254.26	1158.11
AKAP9	549.716	532.027	AKAP9	549.873	440.899
AKIP1	487.596	441.354	AKIP1	489.819	541.758
AKIRIN1	1412.11	1353.91	AKIRIN1	1416.06	1503.07
AKIRIN2	871.683	915.055	AKIRIN2	873.982	941.635
AKNA	130.918	215.139	AKNA	131.935	219.057
AKNAD1	14.9581	13.4854	AKNAD1	14.1512	11.3153
AKR1A1	2261.44	1931.84	AKR1A1	2267.63	2264.75
AKR1B1	2039.58	2310.85	AKR1B1	2045.85	2753.72
AKR1B10	67.2698	60.0092	AKR1B10	67.8405	66.4832
AKR1B15	14.321	21.6385	AKR1B15	12.2416	11.7226
AKR1C1	447.719	615.825	AKR1C1	449.287	632.646
AKR1C2	89.539	153.663	AKR1C2	90.1182	145.013
AKR1C3	179.421	219.987	AKR1C3	180.845	254.038
AKR1C4	0.729622	0.769338	AKR1C4	0.498976	0.498914
AKR1D1	14.7657	14.1817	AKR1D1	15.2036	15.7576
AKR1E2	0.243521	0.256172	AKR1E2	0.244103	0.253892
AKR7A2	842.502	763.802	AKR7A2	844.695	804.166
AKR7A3	12.219	14.2416	AKR7A3	11.3579	11.1053
AKT1	7575.84	7113.84	AKT1	7594.16	7598.53
AKT1S1	2110.21	2095.54	AKT1S1	2118.56	2412.36
AKT2	3632.28	3304.26	AKT2	3641.67	3777.92
AKT3	1266.23	1557.16	AKT3	1268.53	1319.61
AKTIP	360.699	383.613	AKTIP	361.005	345.098
ALAD	1358.09	1127.61	ALAD	1362.27	1375.63
ALAS1	654.277	681.159	ALAS1	656.625	770.459
ALAS2	1.94394	1.54459	ALAS2	2.35925	2.13816
ALB	5.44125	6.04267	ALB	4.4476	4.0394
ALCAM	1278.01	1507.85	ALCAM	1280.45	1323.56
ALDH16A1	473.755	394.256	ALDH16A1	475.489	458.253
ALDH18A1	1310	1268.37	ALDH18A1	1312.85	1234.42
ALDH1A1	32.8458	27.0322	ALDH1A1	32.6564	26.7661
ALDH1A2	7.05173	6.42176	ALDH1A2	6.13581	4.85472
ALDH1A3	1571.98	1183.62	ALDH1A3	1577.57	1692.65
ALDH1B1	412.467	348.206	ALDH1B1	414.445	426.493
ALDH1L1	3.99344	3.9961	ALDH1L1	2.53504	1.96137
ALDH1L2	835.66	1195.08	ALDH1L2	839.939	1637.27
ALDH2	122.299	158.808	ALDH2	122.429	145.698
ALDH3A1	0.947574	1.04974	ALDH3A1	1.5783	1.91511
ALDH3A2	1025.89	907.868	ALDH3A2	1028.68	993.203
ALDH3B1	1512.84	1774.27	ALDH3B1	1516.91	1848.4
ALDH4A1	106.226	86.4463	ALDH4A1	108.077	119.645
ALDH5A1	21.5713	24.8562	ALDH5A1	22.1123	26.8095
ALDH6A1	917.371	846.678	ALDH6A1	919.137	806.717
ALDH7A1	384.072	327.183	ALDH7A1	384.892	334.656
ALDH8A1	28.7354	24.6695	ALDH8A1	27.2529	18.1948
ALDH9A1	961.98	927.458	ALDH9A1	964.33	948.149
ALDOA	20172.9	25806.2	ALDOA	20218	20962.3
ALDOB	20.6287	17.2974	ALDOB	19.9972	15.4581
ALDOC	1345.48	1738.69	ALDOC	1344.44	874.024
ALG1	304.476	331.046	ALG1	305.301	331.334
ALG10	36.8206	33.0434	ALG10	38.2071	42.6808
ALG10B	325.877	287.569	ALG10B	325.86	257.941
ALG11	50.8685	56.9759	ALG11	51.4926	61.3435
ALG12	325.531	262.919	ALG12	327.464	336.165
ALG13	571.686	620.482	ALG13	572.902	595.567
ALG14	107.808	99.3551	ALG14	108.503	109.701
ALG1L	24.3026	29.6208	ALG1L	24.0994	26.8337
ALG1L2	20.4562	20.4894	ALG1L2	20.4788	20.4516
ALG2	529.79	513.068	ALG2	531.713	576.754
ALG3	777.593	844.418	ALG3	780.323	956.322
ALG5	457.122	452.944	ALG5	458.585	485.664
ALG6	288.864	242.731	ALG6	289.168	236.69
ALG8	417.63	404.556	ALG8	419.691	489.08
ALG9	378.8	506.953	ALG9	379.008	426.445
ALK	8.84861	8.61824	ALK	7.57636	5.90712
ALKBH1	448.949	473.618	ALKBH1	450.236	488.522
ALKBH2	479.49	521.493	ALKBH2	481.248	570.801
ALKBH3	272.592	416.5	ALKBH3	273.233	375.798
ALKBH4	214.725	208.094	ALKBH4	215.56	221.804
ALKBH5	3676	4309.15	ALKBH5	3684.31	3904.35
ALKBH6	295.794	246.284	ALKBH6	297.101	286.126
ALKBH7	275.068	328.076	ALKBH7	276.131	339.018
ALKBH8	95.3524	109.323	ALKBH8	95.4517	103.776
ALMS1	322.923	350.054	ALMS1	322.859	298.859
ALOX12	16.2118	19.2377	ALOX12	15.1597	14.3069
ALOX15	4.81738	5.17159	ALOX15	4.31168	4.18245
ALOX15B	3.24397	2.74108	ALOX15B	3.41089	3.07995
ALOX5	1.90196	2.09217	ALOX5	1.92135	2.06953
ALOX5AP	13.8237	16.6331	ALOX5AP	12.5027	11.4697
ALOXE3	8.79682	31.1795	ALOXE3	10.3828	47.5149
ALPI	1.43086	1.56495	ALPI	1.22179	1.27358
ALPK1	444.006	522.059	ALPK1	444.613	470.727
ALPK2	33.8465	81.5374	ALPK2	35.368	96.9075
ALPK3	9.63917	6.32094	ALPK3	10.0782	7.90352
ALPL	0.801322	0.69625	ALPL	2.3272	2.66438
ALPP	9.47652	10.4907	ALPP	8.8496	8.62649
ALS2	798.205	813.718	ALS2	799.776	768.648
ALS2CL	6.48613	6.49325	ALS2CL	6.94878	7.53134
ALS2CR11	6.54515	5.93346	ALS2CR11	7.29311	7.68257
ALS2CR12	18.4466	25.5032	ALS2CR12	19.8538	33.0543
ALX1	65.1964	63.596	ALX1	64.4668	54.3995
ALX3	29.102	21.8034	ALX3	30.8717	33.0439
ALX4	0.255204	0.24265	ALX4	0.735819	0.763645
ALYREF	2189.07	2038.38	ALYREF	2194.89	2254.69
AMACR	248.665	271.047	AMACR	247.872	209.546
AMBRA1	676.693	631.191	AMBRA1	678.941	715.222
AMD1	2255.4	2090.96	AMD1	2261.12	2242.98
AMDHD1	23.0948	26.8319	AMDHD1	22.0394	20.4006
AMDHD2	112.504	109.116	AMDHD2	112.898	112.307
AMER1	90.9946	77.225	AMER1	92.2965	97.9491
AMER2	14.1	10.3536	AMER2	13.3244	9.14661
AMER3	30.1168	28.2869	AMER3	30.1968	28.7279
AMFR	1265.54	1497.32	AMFR	1267.87	1286.39
AMH	1018.85	696.362	AMH	1021.97	978.679
AMHR2	1.7201	2.27637	AMHR2	0.957372	1.03811
AMIGO1	18.7584	12.6808	AMIGO1	19.9178	18.0402
AMIGO2	81.463	106.776	AMIGO2	81.6482	100.6
AMIGO3	345.371	243.553	AMIGO3	345.715	242.077
AMMECR1	554.991	633.22	AMMECR1	556.701	660.139
AMMECR1L	851.731	898.043	AMMECR1L	854.016	928.569
AMN	6.74306	5.7299	AMN	7.49207	7.48834
AMN1	97.5023	83.1944	AMN1	98.2221	94.5332
AMOT	0.255204	0.24265	AMOT	0.964113	1.03532
AMOTL1	766.149	606.947	AMOTL1	768.336	682.808
AMOTL2	227.683	436.569	AMOTL2	229.043	436.405
AMPD1	0.498732	0.498816	AMPD1	0.499744	0.499749
AMPD2	1336.69	1236.11	AMPD2	1340.14	1325.29
AMPD3	355.925	669.901	AMPD3	354.023	367.063
AMPH	250.425	148.272	AMPH	251.952	198.99
AMT	171.802	147.67	AMT	170.721	117.45
AMY1A	0.255904	0.243287	AMY1A	0.25488	0.245016
AMY1B	2.09043	1.90231	AMY1B	2.06641	1.9263
AMY2B	93.2	92.988	AMY2B	91.5533	66.7457
AMZ1	6.76395	7.21291	AMZ1	5.82065	5.16485
AMZ2	2492.67	2519.86	AMZ2	2498.75	2571.1
ANAPC1	1653.2	1846.53	ANAPC1	1657.93	2017.6
ANAPC10	204.877	204.952	ANAPC10	204.626	180.898
ANAPC11	1207.98	1112.14	ANAPC11	1211.78	1305.39
ANAPC13	1032.73	1223.91	ANAPC13	1034.94	1130.12
ANAPC15	347.811	374.579	ANAPC15	348.345	351.229
ANAPC16	1324.2	1359.07	ANAPC16	1327.29	1343.13
ANAPC2	952.32	792.692	ANAPC2	955.213	922.78
ANAPC4	630.514	615.978	ANAPC4	631.69	587.231
ANAPC5	2590.46	2658.74	ANAPC5	2597.49	2961.62
ANAPC7	941.655	839.354	ANAPC7	944.705	984.687
ANG	24.4436	38.9834	ANG	21.474	17.9812
ANGEL1	1080.15	942.467	ANGEL1	1083.82	1164.64
ANGEL2	1069.07	1019.51	ANGEL2	1072	1095.62
ANGPT1	95.4419	64.2604	ANGPT1	94.7154	58.6278
ANGPT2	418.849	59.8634	ANGPT2	418.255	50.9085
ANGPT4	17.6793	20.7595	ANGPT4	19.2668	28.6626
ANGPTL1	4.22306	2.75631	ANGPTL1	4.92297	4.06668
ANGPTL2	688.486	473.949	ANGPTL2	691.928	674.333
ANGPTL3	2.27016	2.72374	ANGPTL3	0.797018	0.70192
ANGPTL4	1604.44	1804.94	ANGPTL4	1602.99	739.586
ANGPTL5	0.729622	0.769338	ANGPTL5	0.25488	0.245016
ANGPTL6	22.7193	21.703	ANGPTL6	22.0676	18.8868
ANGPTL7	0.243703	0.256372	ANGPTL7	0.480975	0.518968
ANGPTL8	4.30621	6.68396	ANGPTL8	2.28991	2.20635
ANK1	291.963	252.603	ANK1	294.099	335.547
ANK2	1081.1	1379.95	ANK2	1083.02	1187.01
ANK3	1827.19	1679.52	ANK3	1831.31	1668.33
ANKAR	26.0314	33.3867	ANKAR	26.3609	33.5596
ANKDD1A	94.7054	84.9939	ANKDD1A	94.599	81.6855
ANKDD1B	5.88683	4.59111	ANKDD1B	6.34205	5.64567
ANKEF1	126.219	115.378	ANKEF1	127.492	140.642
ANKFN1	57.3459	88.4594	ANKFN1	57.0187	73.3086
ANKFY1	1372.11	1279.54	ANKFY1	1375.9	1412.54
ANKH	5323.36	3172.68	ANKH	5336.92	4218.23
ANKHD1	1655.94	1626.71	ANKHD1	1658.37	1301.04
ANKHD1-EIF4EBP3	1050.58	890.679	ANKHD1-EIF4EBP3	1054.66	1172.37
ANKIB1	1688.93	1852.12	ANKIB1	1693.13	1845.74
ANKK1	1.28171	1.71836	ANKK1	1.863	2.63081
ANKLE1	78.5169	74.7154	ANKLE1	81.1385	114.041
ANKLE2	2053.27	2446.03	ANKLE2	2058.24	2357.79
ANKMY1	164.407	200.567	ANKMY1	164.193	172.333
ANKMY2	505.046	558.375	ANKMY2	504.401	408.01
ANKRA2	232.664	251.591	ANKRA2	234.065	285.253
ANKRD1	3.37656	4.11328	ANKRD1	1.61292	1.38503
ANKRD10	1436	1245.9	ANKRD10	1440.22	1458.35
ANKRD11	3559.56	3310.11	ANKRD11	3570.08	4461.68
ANKRD12	480.601	669.813	ANKRD12	479.618	434.202
ANKRD13A	1273.83	1610.5	ANKRD13A	1277.29	1626.6
ANKRD13B	510.309	354.068	ANKRD13B	512.766	478.914
ANKRD13C	734.974	686.167	ANKRD13C	736.839	710.308
ANKRD13D	865.839	766.95	ANKRD13D	868.274	845.84
ANKRD16	154.725	161.275	ANKRD16	155.208	163.372
ANKRD17	2949.18	2643.46	ANKRD17	2956.77	2951.11
ANKRD18A	10.2623	12.2108	ANKRD18A	10.1389	11.3301
ANKRD18B	7.34465	7.12957	ANKRD18B	7.64011	7.8367
ANKRD2	1.49776	1.49832	ANKRD2	2.49581	2.99536
ANKRD20A1	26.373	17.0509	ANKRD20A1	24.9053	13.5526
ANKRD20A2	1.20215	1.29632	ANKRD20A3	13.2734	16.193
ANKRD20A3	13.5483	18.9061	ANKRD20A4	3.72673	3.77239
ANKRD22	28.2413	27.1659	ANKRD22	28.015	25.905
ANKRD23	75.1426	73.1135	ANKRD23	73.6432	53.699
ANKRD24	176.654	91.2809	ANKRD24	177.331	112.846
ANKRD26	325.693	272.255	ANKRD26	326.32	276.906
ANKRD27	619.541	672.964	ANKRD27	621.568	722.142
ANKRD28	1016.01	924.245	ANKRD28	1017.54	830.752
ANKRD29	152.528	168.497	ANKRD29	152.942	166.606
ANKRD30A	7.52184	5.4556	ANKRD30A	6.253	3.74122
ANKRD30B	44.6326	47.2086	ANKRD30B	42.9068	33.4899
ANKRD31	23.2763	25.1476	ANKRD31	22.0846	18.8611
ANKRD33B	53.9492	76.3815	ANKRD33B	52.9107	56.9546
ANKRD34A	450.645	402.932	ANKRD34A	452.446	468.301
ANKRD34B	2.40083	2.08977	ANKRD34B	3.18991	3.3022
ANKRD35	175.735	167.206	ANKRD35	175.977	164.068
ANKRD36	63.6592	109.636	ANKRD36	61.3788	60.4709
ANKRD36B	167.448	206.516	ANKRD36B	164.922	116.736
ANKRD36C	44.096	65.2683	ANKRD36C	41.4086	35.0185
ANKRD37	89.7493	162.952	ANKRD37	86.7875	77.518
ANKRD39	102.118	100.549	ANKRD39	102.814	109.375
ANKRD40	1823.25	2063.9	ANKRD40	1827.55	1998.35
ANKRD42	329.599	271.338	ANKRD42	330.858	307.845
ANKRD44	408.782	299.456	ANKRD44	410.472	359.067
ANKRD45	46.19	35.6694	ANKRD45	46.5134	39.3812
ANKRD46	166.431	132.524	ANKRD46	167.046	144.559
ANKRD49	95.7507	96.4471	ANKRD49	96.0761	98.1866
ANKRD50	839.719	718.078	ANKRD50	841.592	733.476
ANKRD52	6913.65	6355.65	ANKRD52	6931.25	7408.87
ANKRD53	13.8141	16.6381	ANKRD53	13.8767	16.0879
ANKRD54	479.353	366.634	ANKRD54	481.681	479.037
ANKRD55	0.729622	0.769338	ANKRD55	0.499936	0.499931
ANKRD6	6.54672	7.43103	ANKRD6	5.82705	5.66047
ANKRD60	47.0189	43.8202	ANKRD60	46.4241	40.432
ANKRD61	22.517	22.9162	ANKRD61	20.0469	12.9229
ANKRD62	30.7794	27.1302	ANKRD62	30.4772	25.9488
ANKRD65	19.5111	15.9192	ANKRD65	20.8357	22.1059
ANKRD7	13.4032	18.5552	ANKRD7	12.7775	14.6829
ANKRD9	505.14	431.2	ANKRD9	507.67	543.846
ANKS1A	562.569	475.659	ANKS1A	565.517	647.383
ANKS1B	8.38811	11.0925	ANKS1B	6.67627	6.30979
ANKS3	161.161	133.829	ANKS3	162.31	159.752
ANKS4B	60.0198	44.785	ANKS4B	60.0329	46.8292
ANKS6	539.3	583.996	ANKS6	541.706	684.003
ANKUB1	3.84628	4.14549	ANKUB1	2.45196	2.0449
ANKZF1	583.098	925.513	ANKZF1	581.822	552.798
ANLN	1974.02	1931.19	ANLN	1977.53	1619.97
ANO1	6.53787	5.9438	ANO1	5.60774	4.3848
ANO10	478.303	621.151	ANO10	479.404	583.635
ANO3	31.1571	70.7374	ANO3	26.065	20.8672
ANO4	53.274	73.062	ANO4	54.6708	89.1108
ANO5	72.7236	64.5338	ANO5	71.5606	52.8093
ANO6	1328.1	1830.03	ANO6	1330.35	1468.37
ANO7	16.5441	16.8964	ANO7	15.5845	13.3758
ANO8	1746.96	1313.6	ANO8	1750.44	1319.72
ANO9	1.42871	1.56692	ANO9	1.22575	1.26727
ANP32A	1912.76	2083.6	ANP32A	1916.54	1817.65
ANP32B	2601.74	3146.79	ANP32B	2608.1	3056.55
ANP32E	1390.3	1386.71	ANP32E	1392.3	1136.03
ANPEP	4.63459	7.85676	ANPEP	3.08252	3.41202
ANTXR1	1742.92	1929.01	ANTXR1	1746.93	1870.24
ANTXR2	6031.36	4893.09	ANTXR2	6046.91	6006.9
ANXA1	5806.49	7440.18	ANXA1	5819.27	6220.36
ANXA10	2.75722	2.73639	ANXA10	1.89089	1.60845
ANXA11	1945.15	2055.67	ANXA11	1950.47	2264.3
ANXA13	0.255204	0.24265	ANXA13	0.254685	0.244835
ANXA2	28225.8	38803	ANXA2	28293.3	35731.1
ANXA2R	85.3582	71.8445	ANXA2R	86.064	81.2043
ANXA3	4.15806	5.83635	ANXA3	2.70508	2.79027
ANXA4	841.83	997.474	ANXA4	843.568	916.652
ANXA5	6447.82	8453.77	ANXA5	6463.17	7966.68
ANXA6	2287.49	1771.37	ANXA6	2293.34	2031.23
ANXA7	1585.24	1839.26	ANXA7	1589.2	1845.63
ANXA8	0.953464	1.04347	ANXA8	0.735819	0.763645
ANXA8L1	0.255904	0.243287	ANXA8L1	0.25488	0.245016
ANXA9	86.0424	67.6992	ANXA9	87.2639	84.5189
AOAH	0.498732	0.498816	AOAH	0.498783	0.498732
AOC2	88.4543	129.27	AOC2	90.1904	160.438
AOC3	37.157	60.2383	AOC3	36.1424	43.7506
AOX1	369.583	784.132	AOX1	372.482	958.408
AP1AR	452.694	713.304	AP1AR	453.775	643.147
AP1B1	1176.62	1192.65	AP1B1	1180.5	1413.46
AP1G1	1930.91	1949.02	AP1G1	1935.29	1906.81
AP1G2	776.6	758.434	AP1G2	777.844	694.846
AP1M1	2114.18	2274.55	AP1M1	2120.19	2579.42
AP1M2	11.1419	9.31518	AP1M2	12.7994	14.6616
AP1S1	2507.1	2752.88	AP1S1	2513.63	2929.37
AP1S2	921.852	846.204	AP1S2	923.53	795.849
AP1S3	480.819	370.636	AP1S3	482.124	404.251
AP2A1	2858.47	3288.41	AP2A1	2866.21	3517.19
AP2A2	885.923	725.341	AP2A2	889.552	964.908
AP2B1	7649.31	8126.73	AP2B1	7667.32	7883.7
AP2M1	11908.3	11034.6	AP2M1	11937.3	12139.1
AP2S1	2323.45	2299.5	AP2S1	2330.28	2698.68
AP3B1	1149.81	1337.96	AP3B1	1151.97	1174.07
AP3B2	153.417	133.595	AP3B2	152.934	118.23
AP3D1	7766.1	7845.02	AP3D1	7786.39	9519.58
AP3M1	1511.59	1375.16	AP3M1	1515.31	1444.38
AP3M2	363.316	284.052	AP3M2	364.2	304.002
AP3S1	1150.99	1371.72	AP3S1	1153.12	1206.24
AP3S2	1123.78	1061.09	AP3S2	1127.52	1222.5
AP4B1	542.517	502.733	AP4B1	543.479	484.22
AP4E1	620.003	664.016	AP4E1	621.287	636.072
AP4M1	219.924	200.893	AP4M1	220.713	214.739
AP4S1	381.283	375.48	AP4S1	382.501	397.443
AP5B1	615.704	751.849	AP5B1	617.823	801.683
AP5M1	1042.49	950.219	AP5M1	1044.98	979.992
AP5S1	159.784	189.197	AP5S1	160.468	191.513
AP5Z1	758.924	927.174	AP5Z1	761.164	951.905
APAF1	307.489	336.015	APAF1	306.54	245.783
APBA1	70.2613	62.5149	APBA1	71.0913	72.7254
APBA2	0.997396	0.997699	APBA2	1.22386	1.27114
APBA3	460.203	378.388	APBA3	462.72	496.954
APBB1	641.74	736.194	APBB1	643.367	727.283
APBB1IP	77.178	93.5858	APBB1IP	77.2794	88.5083
APBB2	2094.77	2467.05	APBB2	2100.24	2556.34
APBB3	634.688	582.765	APBB3	635.754	553.705
APC	897.31	974.342	APC	899.035	905.611
APC2	350.967	315.427	APC2	353.633	441.715
APCDD1	14.8971	10.5542	APCDD1	15.7036	13.7691
APCDD1L	6090.71	6340.23	APCDD1L	6105.51	6527.62
APEH	1768.79	1941.55	APEH	1774.23	2288.14
APELA	0.953973	1.04411	APELA	1.96137	2.53397
APEX1	1990.99	1926.23	APEX1	1996.39	2141.4
APEX2	782.523	760.455	APEX2	785.41	899.708
APH1A	3226.71	3362.99	APH1A	3235.05	3604.42
APH1B	616.953	732.02	APH1B	617.416	596.562
API5	1836.85	1758.83	API5	1840.75	1662.36
APIP	247.167	217.532	APIP	248.211	242.697
APITD1-CORT	89.772	90.4477	APITD1-CORT	90.3805	97.3747
APLF	71.1436	76.6405	APLF	72.5272	94.7466
APLN	176.12	887.677	APLN	172.641	213.825
APLNR	10.776	8.18559	APLNR	9.98474	6.99375
APLP1	1283.8	1082.63	APLP1	1286.26	1025.33
APLP2	12624.9	10129.8	APLP2	12653.3	9301.38
APMAP	886.981	816.228	APMAP	889.693	920.354
APOA1	1.90211	2.0924	APOA1	1.93285	2.06595
APOA5	3.66705	3.82101	APOA5	4.0378	4.44979
APOBEC2	1.04893	0.947385	APOBEC2	1.27478	1.22249
APOBEC3A	52.3445	52.4736	APOBEC3A	53.5443	63.7929
APOBEC3B	166.156	171.809	APOBEC3B	166.178	159.901
APOBEC3C	173.58	176.862	APOBEC3C	174.358	188.659
APOBEC3D	91.3943	68.8323	APOBEC3D	91.6653	74.651
APOBEC3F	130.968	126.63	APOBEC3F	130.917	120.281
APOBEC3G	32.6895	31.218	APOBEC3G	31.958	26.9729
APOBEC4	0.768243	0.728877	APOBEC4	0.765394	0.733994
APOBR	14.0198	11.4287	APOBR	13.9449	12.0086
APOC1	47.958	23.8805	APOC1	47.774	26.6416
APOC2	0.255204	0.24265	APOC2	0.254685	0.244835
APOC4	9.31282	12.6582	APOC4	7.04044	5.94237
APOD	8.0234	17.4584	APOD	6.48402	8.49074
APOE	779.472	307.132	APOE	782.818	536.619
APOF	7.48268	5.99095	APOF	6.50428	4.48685
APOH	14.3477	19.6062	APOH	11.5533	8.92252
APOL1	76.7729	95.9719	APOL1	75.6676	72.1259
APOL2	125.674	101.924	APOL2	124.495	80.762
APOL3	16.5321	13.4151	APOL3	17.6838	18.2758
APOL4	234.574	222.685	APOL4	234.071	187.425
APOL6	642.887	681.57	APOL6	645.232	771.365
APOLD1	162.42	159.056	APOLD1	161.313	123.321
APOM	50.6256	43.2083	APOM	51.0652	47.8283
APOO	148.047	131.992	APOO	148.588	140.536
APOOL	469.833	491.678	APOOL	470.538	455.795
APOPT1	930.481	983.505	APOPT1	933.319	1071.96
APP	10950.8	9642.27	APP	10975.8	9334.41
APPBP2	1483.59	1339.7	APPBP2	1486.69	1283.31
APPL1	1623.96	1730.28	APPL1	1626.11	1310.26
APPL2	1150.17	1301.12	APPL2	1153.15	1314.45
APRT	1056.81	1157.28	APRT	1060.71	1381.21
APTX	419.616	370.015	APTX	420.652	383.777
AQP1	30.4584	19.4374	AQP1	32.2731	31.1416
AQP10	0.243703	0.256372	AQP10	0.245054	0.254917
AQP11	22.4166	20.017	AQP11	23.066	23.3717
AQP3	2.2749	2.7211	AQP3	1.49872	1.49853
AQP4	2.28824	2.20095	AQP4	2.70271	2.78879
AQP5	0.499608	0.499658	AQP5	0.25488	0.245016
AQP6	37.9484	38.4331	AQP6	37.4882	34.4216
AQP7	17.1276	12.8085	AQP7	18.8776	20.0534
AQP9	44.054	82.3115	AQP9	44.4735	74.3259
AQR	923.793	927.264	AQR	926.166	955.884
AR	0.696861	0.802219	AR	0.244103	0.253892
ARAF	1537.04	1706.06	ARAF	1541.26	1821.16
ARAP1	759.719	756.846	ARAP1	761.56	762.441
ARAP2	1.64194	1.35008	ARAP2	2.49653	2.49575
ARAP3	1937.31	1475.68	ARAP3	1943.94	2097.14
ARC	815.16	826.252	ARC	814.778	582.478
ARCN1	2226.67	2345.69	ARCN1	2232.16	2375.32
AREL1	4628.42	4686.37	AREL1	4639.59	4802.43
ARF1	6345.28	6934.32	ARF1	6361.36	7580.84
ARF3	4204.14	4579.96	ARF3	4214.34	4633.77
ARF4	3961.55	3777.4	ARF4	3971.83	4259.93
ARF5	2478.72	2691.91	ARF5	2485.14	2861.56
ARF6	4668.42	4903.6	ARF6	4679.36	4744.47
ARFGAP1	2450.45	2355.15	ARFGAP1	2456.96	2601.19
ARFGAP2	925.099	994.917	ARFGAP2	926.94	924.139
ARFGAP3	530.916	527.413	ARFGAP3	531.817	501.933
ARFGEF1	1026.96	1143.14	ARFGEF1	1029.26	1087.4
ARFGEF2	1312.83	1533.89	ARFGEF2	1316.08	1502.53
ARFGEF3	99.1327	231.522	ARFGEF3	95.0888	83.2158
ARFIP1	731.145	703.516	ARFIP1	732.698	688.973
ARFIP2	2236.44	2443.82	ARFIP2	2241.6	2374.08
ARFRP1	823.697	761.706	ARFRP1	826.352	871.832
ARG1	3.4918	3.49485	ARG1	3.3019	3.19137
ARG2	583.986	1017.1	ARG2	583.263	638.626
ARGFX	156.897	138.079	ARGFX	157.477	147.12
ARGLU1	1664.88	1462.79	ARGLU1	1669.62	1697.32
ARHGAP1	2768.08	2854.13	ARHGAP1	2775.31	3119.75
ARHGAP10	532.01	539.815	ARHGAP10	533.455	556.635
ARHGAP11A	1269.47	1217.93	ARHGAP11A	1271.7	1086.36
ARHGAP11B	87.3836	90.3232	ARHGAP11B	86.539	74.2539
ARHGAP12	770.545	828.966	ARHGAP12	772.652	853.128
ARHGAP15	1.90579	2.09044	ARHGAP15	2.13613	2.35114
ARHGAP17	1311.22	1329.62	ARHGAP17	1315.02	1479.73
ARHGAP18	391.633	418.09	ARHGAP18	392.262	392.174
ARHGAP19	353.006	390.401	ARHGAP19	352.471	308.228
ARHGAP20	101.556	63.1163	ARHGAP20	101.783	70.0248
ARHGAP21	3418.75	3634.82	ARHGAP21	3425.64	3092.33
ARHGAP22	1270.55	1218.42	ARHGAP22	1274.6	1453.14
ARHGAP23	6189.65	7134.94	ARHGAP23	6206.62	8462.56
ARHGAP24	328.241	275.719	ARHGAP24	328.578	266.668
ARHGAP25	3.53421	4.4557	ARHGAP25	3.08116	3.4067
ARHGAP26	1318.4	927.462	ARHGAP26	1322.65	1218.24
ARHGAP27	207.463	294.853	ARHGAP27	208.554	284.151
ARHGAP28	124.028	148.593	ARHGAP28	122.169	98.5654
ARHGAP29	431.125	526.462	ARHGAP29	430.848	403.552
ARHGAP30	26.8065	61.6067	ARHGAP30	27.0337	48.8712
ARHGAP31	689.64	648.144	ARHGAP31	691.423	671.825
ARHGAP32	415.992	394.155	ARHGAP32	416.551	370.958
ARHGAP33	920.487	777.642	ARHGAP33	921.474	703.949
ARHGAP35	2366.46	3148.83	ARHGAP35	2372.12	2927.12
ARHGAP36	42.5002	14.86	ARHGAP36	42.0511	16.8952
ARHGAP39	444.511	386.555	ARHGAP39	446.207	445.047
ARHGAP4	79.3963	73.347	ARHGAP4	78.1637	57.6599
ARHGAP40	0.947742	1.04996	ARHGAP40	1.38054	1.61488
ARHGAP42	73.1563	71.1121	ARHGAP42	73.2054	70.1027
ARHGAP44	12.3764	13.5822	ARHGAP44	11.3435	10.1324
ARHGAP45	299.416	319.622	ARHGAP45	299.922	304.792
ARHGAP5	1376.74	1472.84	ARHGAP5	1379.07	1253.66
ARHGAP6	4.3193	4.17115	ARHGAP6	4.30938	4.18315
ARHGAP8	0.998259	0.998555	ARHGAP8	0.521504	0.477913
ARHGAP9	40.4288	40.9292	ARHGAP9	41.6511	50.2215
ARHGDIA	14774.6	16709.9	ARHGDIA	14823.7	17116.7
ARHGDIB	2.91796	2.56885	ARHGDIB	3.49692	3.49633
ARHGDIG	1.27773	1.21961	ARHGDIG	1.03448	0.963202
ARHGEF1	2705.55	2698.89	ARHGEF1	2713.1	3154.29
ARHGEF10	667.628	611.812	ARHGEF10	670.889	813.07
ARHGEF10L	243.198	238.533	ARHGEF10L	245.254	308.435
ARHGEF11	1583.84	1432.16	ARHGEF11	1588.34	1653.3
ARHGEF12	2387.46	2379.98	ARHGEF12	2392.98	2343.94
ARHGEF15	7.3838	8.09298	ARHGEF15	7.44269	8.04088
ARHGEF17	381.151	290.645	ARHGEF17	382.794	352.758
ARHGEF18	1142.28	1176.06	ARHGEF18	1146.12	1387.26
ARHGEF19	2.29094	2.19978	ARHGEF19	2.49474	2.49359
ARHGEF2	3894.26	3697.94	ARHGEF2	3906.98	5739.67
ARHGEF25	358.856	352.989	ARHGEF25	359.143	321.974
ARHGEF26	172.886	136.089	ARHGEF26	172.931	135.713
ARHGEF28	531.141	552.691	ARHGEF28	533.379	647.015
ARHGEF3	970.125	630.888	ARHGEF3	971.405	580.361
ARHGEF33	17.5859	12.8538	ARHGEF33	18.2879	16.1721
ARHGEF37	162.334	174.121	ARHGEF37	160.531	118.144
ARHGEF38	3.31136	3.17866	ARHGEF38	1.99132	1.50683
ARHGEF39	305.779	319.216	ARHGEF39	304.751	234.611
ARHGEF4	1.78916	1.70478	ARHGEF4	1.55577	1.44301
ARHGEF40	2693.59	2460.4	ARHGEF40	2699.23	2273.01
ARHGEF5	2.56631	2.92583	ARHGEF5	3.77464	5.2076
ARHGEF6	1371.31	1350.26	ARHGEF6	1373.8	1198.92
ARHGEF7	1390	1572.55	ARHGEF7	1392.5	1351.51
ARHGEF9	503.966	448.954	ARHGEF9	505.676	502.993
ARID1A	3625.47	3772.41	ARID1A	3634.73	4028.63
ARID1B	1465.94	1559.84	ARID1B	1469.84	1638.92
ARID2	546.506	562.239	ARID2	546.927	481.775
ARID3A	215.714	493.038	ARID3A	212.915	214.471
ARID3B	341.557	414.892	ARID3B	342.757	423.662
ARID3C	2.99416	2.99628	ARID3C	2.79632	2.69586
ARID4A	596.882	611.252	ARID4A	596.567	461.145
ARID4B	514.269	549.061	ARID4B	513.685	401.218
ARID5A	76.3813	109.369	ARID5A	74.3111	66.5014
ARID5B	301.343	395.684	ARID5B	300.704	294.519
ARIH1	1075.17	1165.84	ARIH1	1077	1021.38
ARIH2	2482.89	2585.64	ARIH2	2489.33	2785.05
ARIH2OS	63.3525	63.9404	ARIH2OS	63.8668	68.4414
ARL1	789.914	838.516	ARL1	791.236	754.783
ARL10	36.5961	38.2752	ARL10	37.4223	43.4755
ARL11	31.7188	25.182	ARL11	33.2381	34.6852
ARL13A	4.1454	3.8383	ARL13A	5.32601	6.15854
ARL13B	354.944	353.937	ARL13B	355.092	315.062
ARL14	8.33637	10.1369	ARL14	6.51448	5.47044
ARL14EP	429.655	378.491	ARL14EP	430.899	406.029
ARL14EPL	11.8627	11.5973	ARL14EPL	10.6222	8.35222
ARL15	199.271	174.61	ARL15	199.571	173.467
ARL16	762.07	810.018	ARL16	764.032	821.796
ARL17A	1280.14	1267.74	ARL17A	1283.93	1382.75
ARL17B	500.687	421.734	ARL17B	495.776	394.975
ARL2	945.569	1013.41	ARL2	948.936	1199.53
ARL2BP	1424.9	1439.12	ARL2BP	1428.31	1453.43
ARL3	512.916	505.455	ARL3	514.249	518.813
ARL4A	503.995	620.396	ARL4A	505.65	637.303
ARL4C	5676.67	4862.43	ARL4C	5688.48	4012.53
ARL4D	392.379	618.832	ARL4D	391.178	385.281
ARL5A	517.794	615.508	ARL5A	518.564	545.608
ARL5B	199.983	254.369	ARL5B	199.236	194.247
ARL6	206.553	212.811	ARL6	206.662	199.35
ARL6IP1	4159	3430.85	ARL6IP1	4167.77	3195.51
ARL6IP4	1532.4	1524.16	ARL6IP4	1536.36	1597.03
ARL6IP5	2402.09	2764.15	ARL6IP5	2407.12	2416.52
ARL6IP6	641.389	676.595	ARL6IP6	642.446	623.415
ARL8A	365.169	532.647	ARL8A	365.706	462.161
ARL8B	1231.42	1376.59	ARL8B	1233.46	1176.43
ARL9	0.523422	0.474959	ARL9	0.763801	0.735962
ARMC1	687.825	746.921	ARMC1	689.438	728.617
ARMC10	915.225	810.874	ARMC10	917.396	835.861
ARMC12	21.4877	19.4461	ARMC12	22.7869	26.1406
ARMC2	41.5655	38.8118	ARMC2	42.8477	49.5346
ARMC4	2.07594	1.91279	ARMC4	2.70233	2.78719
ARMC5	579.354	473.315	ARMC5	580.886	514.17
ARMC6	665.059	607.79	ARMC6	668.122	788.346
ARMC7	522.975	473.387	ARMC7	525.313	578.665
ARMC8	654.443	709.456	ARMC8	655.656	658.699
ARMC9	548.666	407.025	ARMC9	552.134	588.779
ARMCX1	253.231	252.451	ARMCX1	254.112	265.701
ARMCX2	971.9	1024.52	ARMCX2	974.69	1095.45
ARMCX3	1005.38	875.948	ARMCX3	1007.2	825.551
ARMCX4	179.557	203.873	ARMCX4	179.09	169.98
ARMCX5	160.877	217.586	ARMCX5	159.827	157.756
ARMCX5-GPRASP2	101.285	83.3919	ARMCX5-GPRASP2	100.511	72.3033
ARMCX6	287.996	311.074	ARMCX6	289.339	341.333
ARMS2	0.997558	0.99792	ARMS2	1.6503	1.84267
ARMT1	455.191	414.371	ARMT1	456.234	420.605
ARNT	1089.78	1309.76	ARNT	1091.79	1160.22
ARNT2	455.915	482.117	ARNT2	456.636	449.178
ARNTL	123.665	196.437	ARNTL	123.989	177.093
ARNTL2	790.528	938.428	ARNTL2	792.406	914.255
ARPC1A	2098.55	2214.23	ARPC1A	2104.1	2377.35
ARPC1B	2745.54	2566.27	ARPC1B	2753.14	3046.39
ARPC2	5608.03	7012.43	ARPC2	5621.46	6696.93
ARPC3	2130.41	2477.16	ARPC3	2135.13	2256.56
ARPC4	2315.41	2446.14	ARPC4	2321.63	2672.94
ARPC4-TTLL3	630.255	587.258	ARPC4-TTLL3	630.054	454.212
ARPC5	2275.86	2348.3	ARPC5	2281.52	2406.69
ARPC5L	1071.54	1128.97	ARPC5L	1074.71	1224.11
ARPIN	824.58	823.328	ARPIN	826.782	859.051
ARPP19	4424.35	4789.46	ARPP19	4433.98	4192.04
ARPP21	0.255904	0.243287	ARPP21	0.25488	0.245016
ARR3	2.1943	2.29768	ARR3	2.78762	3.20468
ARRB1	127.633	74.478	ARRB1	128.036	83.7259
ARRB2	513.062	575.768	ARRB2	514.545	590.393
ARRDC1	397.411	402.85	ARRDC1	399.006	448.306
ARRDC2	368.76	396.08	ARRDC2	369.395	376.106
ARRDC3	1546.77	3073.48	ARRDC3	1543.71	873.633
ARRDC4	686.358	671.441	ARRDC4	685.98	483.096
ARRDC5	1.21577	1.28112	ARRDC5	0.999681	0.999678
ARSA	349.213	364.205	ARSA	350.193	371.838
ARSB	675.96	601.396	ARSB	677.478	612.831
ARSD	1062.68	1137.92	ARSD	1064.86	1063.3
ARSE	149.605	151.411	ARSE	149.194	131.962
ARSF	2.38399	2.60979	ARSF	2.98104	3.50172
ARSG	15.7297	10.7187	ARSG	16.9683	15.4919
ARSI	201.076	208.293	ARSI	202.097	227.294
ARSJ	874.832	956.367	ARSJ	876.19	834.139
ARSK	232.35	211.931	ARSK	232.972	217.972
ARTN	290.012	392.553	ARTN	287.41	206.984
ARV1	504.612	520.217	ARV1	505.847	517.795
ARVCF	75.0098	50.7593	ARVCF	75.4885	58.3521
ARX	0.807549	0.68735	ARX	0.797018	0.70192
AS3MT	180.059	131.37	AS3MT	180.931	153.162
ASAH1	808.507	716.456	ASAH1	810.57	751.442
ASAH2	13.8492	15.107	ASAH2	14.5644	17.3774
ASAH2B	859.806	917.477	ASAH2B	861.365	841.954
ASAP1	1639.55	1984.61	ASAP1	1643.07	1779.39
ASAP2	1467	1420.34	ASAP2	1470.23	1376.65
ASAP3	92.6286	90.5852	ASAP3	94.4334	121.778
ASB1	1192.05	1801.47	ASB1	1195.97	1969.39
ASB11	24.0714	24.8517	ASB11	22.9243	19.0287
ASB13	292.943	283.589	ASB13	293.625	284.139
ASB14	29.536	42.3638	ASB14	26.7517	21.6957
ASB16	90.9298	85.7607	ASB16	90.7602	81.0193
ASB2	61.205	8.09677	ASB2	60.212	9.74092
ASB3	10015.1	8056.63	ASB3	10031.4	8308.65
ASB4	7.05977	9.92274	ASB4	5.49362	5.49081
ASB5	10.8843	9.57914	ASB5	13.3422	18.6125
ASB6	1276.53	1232.87	ASB6	1280.41	1410.83
ASB7	327.586	370.336	ASB7	328.398	362.155
ASB8	655.449	639.961	ASB8	657.193	666.004
ASB9	94.362	107.844	ASB9	94.5509	104.678
ASCC1	550.66	528.565	ASCC1	551.507	493.641
ASCC2	783.462	823.561	ASCC2	786.272	946.9
ASCC3	625.496	676.469	ASCC3	626.474	610.894
ASCL1	0.255904	0.243287	ASCL1	0.25488	0.245016
ASCL2	0.255904	0.243287	ASCL2	0.25488	0.245016
ASCL5	0.255204	0.24265	ASCL5	0.254685	0.244835
ASF1A	542.5	498.774	ASF1A	544.374	561.205
ASF1B	1345.44	1072.86	ASF1B	1349.12	1228.65
ASGR1	27.0684	22.3477	ASGR1	26.6755	21.2745
ASH1L	1880.18	1967.83	ASH1L	1884.51	1914.46
ASH2L	746.817	753.783	ASH2L	748.155	700.518
ASIC1	60.6767	81.1339	ASIC1	59.3325	58.037
ASIC2	0.953464	1.04347	ASIC2	0.499744	0.499749
ASIC3	96.7022	68.9834	ASIC3	96.1394	64.1654
ASIC4	0.997396	0.997699	ASIC4	1.22848	1.27047
ASIP	11.3038	7.65679	ASIP	11.6856	9.28655
ASL	484.199	555.24	ASL	485.627	564.396
ASMT	36.5745	47.8117	ASMT	34.8972	31.5236
ASMTL	208.292	227.048	ASMTL	208.513	213.413
ASNA1	1401.6	1445.5	ASNA1	1405.63	1600.3
ASNS	1891.81	2534.47	ASNS	1898.83	3424.96
ASNSD1	923.377	945.668	ASNSD1	924.923	851.237
ASPA	0.243521	0.256172	ASPA	0.480975	0.518968
ASPDH	2.1943	2.29768	ASPDH	1.55844	1.43798
ASPG	0.243703	0.256372	ASPH	10103.5	9631.91
ASPH	10080.8	11074.2	ASPHD1	165.775	176.244
ASPHD1	165.186	171.296	ASPHD2	118.057	120.616
ASPHD2	117.26	107.372	ASPM	1322.3	1053.32
ASPM	1320.15	1201.17	ASPN	13.0114	11.9569
ASPN	12.1003	8.86066	ASPRV1	8.90445	9.57204
ASPRV1	8.73374	9.23962	ASPSCR1	582.317	597.098
ASPSCR1	580.261	516.92	ASRGL1	2.07263	1.92329
ASRGL1	2.49439	2.49622	ASS1	163.321	290.515
ASS1	163.047	361.922	ASTE1	239.482	192.03
ASTE1	239.905	220.336	ASTN1	154.358	181.692
ASTN1	152.312	129.203	ASTN2	1666.64	1468.52
ASTN2	1663.43	1616.76	ASXL1	2905.44	2954.89
ASXL1	2898.91	3172.27	ASXL2	895.25	1093.92
ASXL2	893.341	1229.24	ASXL3	1.85283	1.64349
ASXL3	2.49513	2.49681	ATAD1	1292.14	1268.57
ATAD1	1289.56	1395.8	ATAD2	1323.81	1056.73
ATAD2	1321.54	1180.26	ATAD2B	241.607	250.795
ATAD2B	241.031	253.694	ATAD3A	1255.85	1432.95
ATAD3A	1251.5	1173.62	ATAD3B	1326.14	1624.13
ATAD3B	1321.23	1226.07	ATAD3C	108.314	114.864
ATAD3C	107.3	99.8325	ATAD5	239.643	179.825
ATAD5	240.924	248.308	ATAT1	546.389	487.264
ATAT1	544.948	449.39	ATCAY	101.826	129.332
ATCAY	100.912	117.255	ATE1	595.556	586.389
ATE1	593.783	538.323	ATF1	518.417	538.164
ATF1	517.288	553.05	ATF2	981.685	869.959
ATF2	979.72	901.683	ATF3	137.903	149.709
ATF3	139.997	276.038	ATF4	3197.08	5268.79
ATF4	3186.88	3932.35	ATF5	1056.68	1487.63
ATF5	1053.66	1475.45	ATF6	1150.19	1209.29
ATF6	1147.42	1226.86	ATF6B	1056.45	1233.36
ATF6B	1052.88	1041.81	ATF7	1774.13	1686.53
ATF7	1770.21	1746.19	ATF7IP	1033	831.752
ATF7IP	1031.04	869.685	ATF7IP2	3.73621	3.25528
ATF7IP2	3.15193	2.33482	ATG10	97.8259	87.9497
ATG10	98.6552	108.036	ATG101	736.849	982.753
ATG101	733.811	810.851	ATG12	1194.8	1112.62
ATG12	1192.66	1236.55	ATG13	1613.64	1757.91
ATG13	1609.72	1781.1	ATG14	1019.61	1050.22
ATG14	1019.36	1648.17	ATG16L1	1219.1	1365.02
ATG16L1	1215.48	1245.09	ATG16L2	126.568	119.113
ATG16L2	126.825	132.76	ATG2A	979.371	1042.28
ATG2A	976.27	910.648	ATG2B	2192.01	2280.98
ATG2B	2186.33	2093.3	ATG3	1054.75	1116.76
ATG3	1052.12	1111.48	ATG4A	345.975	301.236
ATG4A	345.234	292.685	ATG4B	974.563	918.97
ATG4B	971.536	767.942	ATG4C	318.051	256.247
ATG4C	317.103	229.389	ATG4D	290.492	321.73
ATG4D	288.989	278.609	ATG5	738.63	745.436
ATG5	737.11	783.534	ATG7	684.079	873.714
ATG7	680.937	673.886	ATG9A	1555.3	1724.3
ATG9A	1551.59	1760.96	ATG9B	9.13288	9.34663
ATG9B	8.7218	8.25453	ATIC	1822.57	2153.05
ATIC	1817.57	1998.58	ATL1	220.495	159.062
ATL1	223.392	316.867	ATL2	603.958	585.974
ATL2	602.652	596.412	ATL3	1461.26	1489.82
ATL3	1458.27	1633.99	ATM	883.844	863.886
ATM	881.309	779.896	ATMIN	1035.94	1040.9
ATMIN	1033.8	1106.39	ATN1	5249.32	4936.24
ATN1	5237.3	4973.68	ATOH7	2.70268	2.78326
ATOH7	2.08611	1.90396	ATOH8	1.99781	1.99733
ATOH8	2.39051	2.60346	ATOX1	700.077	822.361
ATOX1	697.39	690.874	ATP10A	1.55389	1.44093
ATP10A	1.78916	1.70478	ATP10D	498.211	387.687
ATP10D	497.239	374.213	ATP11A	6.48172	5.0024
ATP11A	7.84271	7.62886	ATP11B	1200.61	1168.87
ATP11B	1198.46	1336.14	ATP11C	670.982	557.464
ATP11C	669.887	588.483	ATP13A1	2412.82	2679.19
ATP13A1	2406.51	2484.23	ATP13A2	2176.55	2280.93
ATP13A2	2170.03	1749.15	ATP13A3	3466.55	3705.58
ATP13A3	3459.68	4809.93	ATP13A4	22.811	22.138
ATP13A4	21.9336	17.4921	ATP13A5	0.518895	0.480896
ATP13A5	1.42855	1.56937	ATP1A1	8573.86	9313.04
ATP1A1	8552.65	8420.63	ATP1A2	83.0035	64.8082
ATP1A2	83.6025	72.6211	ATP1A3	326.31	384.187
ATP1A3	325.786	424.167	ATP1A4	7.43384	5.0547
ATP1A4	8.97074	7.99993	ATP1B1	624.474	372.88
ATP1B1	624.624	460.864	ATP1B2	85.8915	71.4122
ATP1B2	85.7272	72.4854	ATP1B3	2346.39	2265.19
ATP1B3	2340.29	2009.29	ATP1B4	32.7808	37.6228
ATP1B4	32.4615	36.4377	ATP23	111.253	99.4581
ATP23	110.976	95.1741	ATP2A1	73.0245	67.8005
ATP2A1	72.4486	60.3127	ATP2A2	9195.91	9015.34
ATP2A2	9173.19	7823.7	ATP2A3	1.84064	1.65333
ATP2A3	3.05901	3.43182	ATP2B1	2150.35	2029.35
ATP2B1	2146.52	2546.03	ATP2B2	104.788	121.406
ATP2B2	103.041	89.128	ATP2B3	7.06	4.92827
ATP2B3	6.30984	3.16231	ATP2B4	2057.61	2155.3
ATP2B4	2053.64	2619.07	ATP2C1	1974.7	1810.1
ATP2C1	1970.72	2011.93	ATP2C2	9.07234	10.8994
ATP2C2	6.6144	4.85733	ATP4A	4.0617	3.43091
ATP4A	4.82667	4.65637	ATP5A1	1936.33	2219.59
ATP5A1	1930.76	1940.52	ATP5B	7425.65	7829.55
ATP5B	7407.35	7190.52	ATP5C1	2042.98	2100.03
ATP5C1	2037.98	2073.42	ATP5D	1250.94	1669.6
ATP5D	1242.11	1316.42	ATP5E	2167.39	2219.09
ATP5E	2161.97	2158.02	ATP5F1	1999.24	1972.06
ATP5F1	1994.41	1925.22	ATP5G1	1210.12	1482.58
ATP5G1	1205.67	1140	ATP5G2	3409.38	4010.96
ATP5G2	3400.52	3675.68	ATP5G3	1301.86	1434.9
ATP5G3	1297.79	1213.05	ATP5H	1844.32	2104.36
ATP5H	1839.25	1920.79	ATP5I	600.486	629.478
ATP5I	598.83	613.746	ATP5J	1512.69	1643.53
ATP5J	1508.52	1490.72	ATP5J2	1651.21	1832.51
ATP5J2	1646.63	1655.59	ATP5J2-PTCD1	220.357	212.495
ATP5J2-PTCD1	275.485	162.231	ATP5L	796.996	856.787
ATP5L	794.185	716.825	ATP5L2	5.10983	7.36538
ATP5L2	5.29199	8.69583	ATP5O	1352.9	1480.92
ATP5O	1348.96	1352.67	ATP5S	113.312	130.846
ATP5S	114.283	178.365	ATP5SL	678.704	811.23
ATP5SL	676.612	768.23	ATP6AP1	1900.62	1588.98
ATP6AP1	1896.63	1620.96	ATP6AP1L	143.653	126.001
ATP6AP1L	143.371	122.684	ATP6AP2	1559.48	1427.33
ATP6AP2	1556.25	1513.28	ATP6V0A1	2106.48	1873.42
ATP6V0A1	2101.32	1726.06	ATP6V0A2	1145.06	1188.35
ATP6V0A2	1141.72	1061.61	ATP6V0B	1292.77	1294.36
ATP6V0B	1288.87	1095.59	ATP6V0C	1295.34	1420.45
ATP6V0C	1291.74	1322.05	ATP6V0D1	1257.51	1410.43
ATP6V0D1	1253.57	1205.91	ATP6V0D2	19.2865	24.1451
ATP6V0D2	19.6321	28.301	ATP6V0E1	1008.61	1127.98
ATP6V0E1	1006.2	1156.08	ATP6V0E2	2018.29	2149.54
ATP6V0E2	2012.17	1685.53	ATP6V1A	1451.43	1311.18
ATP6V1A	1448.42	1369.95	ATP6V1B1	28.8317	28.0913
ATP6V1B1	29.5767	34.3259	ATP6V1B2	1244.66	1314.01
ATP6V1B2	1241.54	1288.52	ATP6V1C1	890.113	983.8
ATP6V1C1	888.628	1162.93	ATP6V1C2	32.5108	27.4142
ATP6V1C2	32.5452	26.847	ATP6V1D	1457.36	1392.54
ATP6V1D	1453.94	1373.98	ATP6V1E1	998.839	1069.88
ATP6V1E1	996.525	1106.24	ATP6V1E2	42.1897	32.2459
ATP6V1E2	43.6609	41.7067	ATP6V1F	1868.23	1955.15
ATP6V1F	1863.85	1972.18	ATP6V1G1	1062.13	1193.37
ATP6V1G1	1059.78	1286.79	ATP6V1G2	117.423	117.268
ATP6V1G2	116.494	100.634	ATP6V1H	421.013	439.81
ATP6V1H	419.874	431.273	ATP7A	446.514	365.023
ATP7A	446.015	386.594	ATP7B	16.9581	19.9843
ATP7B	14.919	12.0243	ATP8A1	155.714	126.926
ATP8A1	155.159	114.839	ATP8A2	0.254685	0.244835
ATP8A2	0.498916	0.499014	ATP8B1	22.4146	17.0444
ATP8B1	23.3596	20.5702	ATP8B2	1540.05	2006.49
ATP8B2	1535.48	1801.13	ATP8B3	266.511	231.359
ATP8B3	266.307	244.838	ATP8B4	5.47813	6.50159
ATP8B4	6.94118	12.5433	ATP9A	1055.66	945.299
ATP9A	1052.34	766.932	ATP9B	141.188	160.429
ATP9B	140.361	148.685	ATPAF1	558.704	518.925
ATPAF1	556.89	458.311	ATPAF2	217.446	258.923
ATPAF2	216.399	241.924	ATPIF1	1420.57	1401.23
ATPIF1	1417.41	1462.5	ATR	733.995	724.607
ATR	731.75	644.933	ATRAID	2060.69	2027.97
ATRAID	2055.59	1930.36	ATRIP	553.532	501.598
ATRIP	551.681	439.025	ATRN	1071.92	1001.01
ATRN	1069.83	1073.23	ATRNL1	13.3735	17.0852
ATRNL1	15.3189	36.6374	ATRX	1060.15	945.774
ATRX	1057.87	959.74	ATXN1	145.978	158.651
ATXN1	146.218	187.286	ATXN10	515.867	621.616
ATXN10	514.407	627.442	ATXN1L	1594.17	1885.54
ATXN1L	1590.24	1938.05	ATXN2	861.974	1010.42
ATXN2	859.301	925.922	ATXN2L	6556.12	7580.49
ATXN2L	6539.58	6823.07	ATXN3	461.791	466.508
ATXN3	461.696	583.28	ATXN7	740.273	705.928
ATXN7	739.855	923.743	ATXN7L1	240.83	240.005
ATXN7L1	239.86	219.363	ATXN7L2	315.084	281.143
ATXN7L2	314.812	297.228	ATXN7L3	2622.81	3161.18
ATXN7L3	2615.72	2839.9	ATXN7L3B	1026.49	962.439
ATXN7L3B	1024.03	946.703	AUH	105.987	98.2737
AUH	107.027	129.132	AUNIP	148.513	127.654
AUNIP	148.425	129.616	AUP1	2981.45	3495.61
AUP1	2973.37	3046.14	AURKA	1085.92	1014.9
AURKA	1083.13	954.895	AURKAIP1	1329.99	1528.85
AURKAIP1	1325.46	1281.88	AURKB	318.661	336.996
AURKB	317.278	297.726	AURKC	21.7854	17.6694
AURKC	22.4829	20.4424	AUTS2	2.58625	2.40868
AUTS2	2.60419	2.38916	AVEN	179.619	221.808
AVEN	178.401	196.031	AVIL	64.5805	47.2753
AVIL	64.3524	41.9275	AVL9	1586	1823.9
AVL9	1582.17	1890.19	AVPI1	72.9925	102.75
AVPI1	73.1061	121.166	AVPR1A	16.7441	14.7185
AVPR1A	17.0023	15.4488	AVPR2	0.763801	0.735962
AVPR2	0.998987	0.999163	AWAT1	0.254685	0.244835
AWAT1	0.255204	0.24265	AXDND1	2.77235	2.22253
AXDND1	3.99008	3.99374	AXIN1	426.943	522.245
AXIN1	425.565	511.048	AXIN2	75.1157	77.1598
AXIN2	75.4356	87.3128	AXL	3875.45	6942.3
AXL	3864.14	6028.05	AZI2	569.759	578.259
AZI2	569.498	735.617	AZIN1	2780	2642.57
AZIN1	2773.43	2615.69	AZIN2	156.901	145.218
AZIN2	156.638	146.325	AZU1	0.764429	0.732982
AZU1	1.42188	1.5747	B2M	19565.2	18050
B2M	19519.9	19566.9	B3GALNT1	201.996	146.591
B3GALNT1	202.391	165.496	B3GALNT2	614.385	541.163
B3GALNT2	612.844	510.216	B3GALT1	27.7001	20.7581
B3GALT1	27.6417	18.2682	B3GALT4	72.3345	59.9863
B3GALT4	73.3141	73.9425	B3GALT5	56.4517	66.3942
B3GALT5	55.7988	61.5313	B3GALT6	660.34	633.939
B3GALT6	658.303	571.061	B3GAT1	0.254685	0.244835
B3GAT1	0.255204	0.24265	B3GAT3	992.404	989.443
B3GAT3	989.505	874.902	B3GLCT	120.923	120.779
B3GLCT	119.853	100.757	B3GNT2	349.962	390.048
B3GNT2	349.885	468.506	B3GNT3	10.5433	8.93266
B3GNT3	10.5036	8.46457	B3GNT4	16.6841	13.2779
B3GNT4	17.4379	16.0054	B3GNT5	1358.87	1288.21
B3GNT5	1356.25	1432.41	B3GNT6	19.7865	19.1805
B3GNT6	19.1687	16.2722	B3GNT7	18.0826	16.8671
B3GNT7	19.0595	21.8767	B3GNT8	12.4756	13.4811
B3GNT8	12.4915	13.9624	B3GNT9	1420.04	1388.33
B3GNT9	1416.72	1386.78	B3GNTL1	381.108	435.302
B3GNTL1	378.771	336.988	B4GALNT1	21.817	25.1277
B4GALNT1	21.0923	21.8402	B4GALNT4	1.22179	1.27358
B4GALNT4	1.61866	1.878	B4GALT1	3226.38	3114.46
B4GALT1	3219.43	3457.31	B4GALT2	910.493	1177.91
B4GALT2	906.506	932.157	B4GALT3	756.634	829.732
B4GALT3	753.806	680.326	B4GALT4	266.976	230.422
B4GALT4	267.197	266.454	B4GALT5	5279.96	4100.12
B4GALT5	5267.55	3726.52	B4GALT6	452.99	399.917
B4GALT6	451.92	386.131	B4GALT7	379.575	465.203
B4GALT7	378.144	443.16	B4GAT1	882.741	719.274
B4GAT1	880.647	683.056	B9D1	265.875	266.953
B9D1	265.046	255.124	B9D2	63.8895	58.4347
B9D2	64.3083	64.4713	BAALC	713.462	699.195
BAALC	711.886	711.337	BAAT	6.31077	6.66753
BAAT	6.67174	7.80799	BABAM1	2425.23	2860.98
BABAM1	2418.62	2555.14	BACE1	1955.23	1649.82
BACE1	1950.09	1394.34	BACE2	1882.66	1956.78
BACE2	1877.86	1853.13	BACH1	619.051	658.808
BACH1	619.323	965.613	BACH2	28.193	29.2222
BACH2	29.0009	36.9034	BAD	377.483	423.379
BAD	375.276	329.03	BAG1	371.212	515.487
BAG1	369.845	509.442	BAG2	275.421	237.895
BAG2	274.457	210.193	BAG3	3373.84	2872.45
BAG3	3364.27	1962.86	BAG4	383.624	374.872
BAG4	382.41	349.839	BAG5	1800.94	1794.45
BAG5	1797.04	1921.73	BAG6	2246.23	2419.39
BAG6	2240.43	2256.94	BAHCC1	55.1022	47.7552
BAHCC1	55.1003	46.7282	BAHD1	505.876	558.63
BAHD1	504.58	562.842	BAIAP2	2111.04	2048.91
BAIAP2	2105.51	1801.36	BAIAP2L1	19.4007	30.0231
BAIAP2L1	18.2705	24.6755	BAIAP2L2	0.762835	0.734951
BAIAP2L2	1.21905	1.27879	BAIAP3	6.11747	4.86628
BAIAP3	5.71637	3.76205	BAK1	294.89	322.237
BAK1	293.109	260.978	BAMBI	32.1002	25.3271
BAMBI	33.0237	30.3753	BANF1	3053.47	3346.92
BANF1	3045.43	2963.99	BANK1	10.9378	10.026
BANK1	10.8806	9.579	BANP	293.673	286.559
BANP	291.738	216.319	BAP1	2671.64	2953.75
BAP1	2665.1	2928.85	BARD1	386.73	296.437
BARD1	387.079	364.195	BARHL1	0.254685	0.244835
BARHL1	0.255204	0.24265	BARX1	0.245054	0.254917
BARX2	0.768243	0.728877	BARX2	1.22632	1.27301
BASP1	360.28	614.508	BASP1	360.166	454.703
BATF	1.21873	1.2774	BATF	0.765394	0.733994
BATF2	133.851	127.205	BATF2	134.688	140.398
BATF3	137.283	159.759	BATF3	137.876	162.208
BAX	453.072	494.483	BAX	455.112	568.408
BAZ1A	1101.99	1289.46	BAZ1A	1103.64	1066.05
BAZ1B	2705.92	2458.42	BAZ1B	2712.74	2651.83
BAZ2A	3485.28	3802.61	BAZ2A	3493.32	3619.01
BAZ2B	678.838	659.477	BAZ2B	680.268	644.042
BBC3	103.068	112.097	BBC3	104.005	124.657
BBIP1	448.142	554.883	BBIP1	448.569	474.201
BBOF1	268.802	274.345	BBOF1	268.561	234.804
BBOX1	0.499608	0.499658	BBOX1	0.498976	0.498914
BBS1	547.016	504.791	BBS1	548.951	569.999
BBS10	292.944	283.097	BBS10	293.563	281.666
BBS12	67.1333	90.6509	BBS12	67.6449	91.127
BBS2	877.581	820.132	BBS2	880.037	886.672
BBS4	371.353	410.943	BBS4	372.632	430.251
BBS5	2483.28	2288.41	BBS5	2490.41	2754.29
BBS7	400.467	416.204	BBS7	400.95	383.477
BBS9	295.18	213.405	BBS9	296.91	276.839
BBX	1741.89	1890.12	BBX	1745.46	1732.63
BCAM	37.8572	21.0103	BCAM	37.3338	21.1015
BCAN	100.651	89.0378	BCAN	102.453	121.215
BCAP29	1726.97	1941.95	BCAP29	1730.37	1706.03
BCAP31	1805.11	1985.07	BCAP31	1809.44	1946.1
BCAR1	1728.96	1427.16	BCAR1	1733.59	1633.05
BCAR3	194.722	273.184	BCAR3	196.152	295.112
BCAS1	28.1326	32.771	BCAS1	27.6998	28.7208
BCAS2	600.605	654.93	BCAS2	601.214	560.803
BCAS3	448.365	376.223	BCAS3	449.963	429.412
BCAS4	45.2743	49.5734	BCAS4	46.1097	55.27
BCAT1	1010.88	1678.25	BCAT1	1012.51	1307.67
BCAT2	396.458	301.749	BCAT2	397.436	322.168
BCCIP	1035.81	1020.35	BCCIP	1037.76	943.255
BCDIN3D	220.694	191.614	BCDIN3D	221.708	215.763
BCHE	115.658	115.958	BCHE	115.071	99.646
BCKDHA	529.568	757.165	BCKDHA	530.079	613.821
BCKDHB	268.948	231.665	BCKDHB	269.935	253.391
BCKDK	957.845	1339.01	BCKDK	959.481	1128.59
BCL10	330.699	422.699	BCL10	331.321	389.693
BCL11A	0.731649	0.766928	BCL11A	0.73601	0.763828
BCL11B	384.59	1022	BCL11B	382.654	473.689
BCL2	65.46	42.8269	BCL2	66.5835	57.2523
BCL2A1	44.2392	86.6221	BCL2A1	41.1802	39.2026
BCL2L1	12397.6	11946.5	BCL2L1	12428.7	14038.3
BCL2L10	3.24712	2.74232	BCL2L10	2.77901	2.21699
BCL2L11	447.267	268.845	BCL2L11	447.915	272.286
BCL2L12	526.886	466.48	BCL2L12	529.529	604.939
BCL2L13	1386.21	1323.94	BCL2L13	1389.83	1414.55
BCL2L14	0.523422	0.474959	BCL2L14	0.518895	0.480896
BCL2L15	83.4976	79.2223	BCL2L15	83.5776	78.6935
BCL2L2	1239.11	1446.42	BCL2L2	1241.09	1202.79
BCL2L2-PABPN1	2489.7	2520.32	BCL2L2-PABPN1	2495.49	2471.61
BCL3	41.7454	84.1176	BCL3	35.7451	20.6834
BCL6	478.503	583.956	BCL6	478.102	430.731
BCL6B	5.98711	5.99377	BCL6B	6.31113	6.67311
BCL7A	257.908	333.745	BCL7A	257.759	276.513
BCL7B	1528.81	1769.75	BCL7B	1533.08	1915.66
BCL7C	1311.77	1352.53	BCL7C	1315.26	1413.41
BCL9	925.698	746.414	BCL9	928.195	824.054
BCL9L	1139.36	1335.44	BCL9L	1141.93	1256.28
BCLAF1	1711.86	1694.66	BCLAF1	1715.24	1527.71
BCO1	0.768243	0.728877	BCO1	0.998754	0.998628
BCO2	15.764	12.1875	BCO2	15.7487	12.7225
BCOR	800.629	1067.74	BCOR	800.414	726.578
BCORL1	253.474	296.222	BCORL1	253.441	256.914
BCR	756.848	767.263	BCR	760.224	981.753
BCS1L	625.01	487.514	BCS1L	627.622	626.247
BDH1	137.851	183.195	BDH1	134.813	92.9148
BDH2	448.877	420.212	BDH2	449.666	409.788
BDKRB1	57.2279	56.0803	BDKRB1	58.1032	64.7242
BDKRB2	96.8663	63.3279	BDKRB2	96.0299	56.3064
BDNF	434.843	555.731	BDNF	435.648	507.545
BDP1	743.899	754.766	BDP1	744.749	654.038
BEAN1	18.1951	21.2566	BEAN1	20.2449	32.1658
BECN1	2490.56	2979.9	BECN1	2496.47	2826.94
BECN2	0.255904	0.243287	BECN2	0.25488	0.245016
BEGAIN	84.9423	260.753	BEGAIN	83.8213	139.319
BEND2	33.8546	30.0455	BEND2	33.1962	26.7293
BEND3	105.964	112.687	BEND3	106.473	116.733
BEND5	1.56691	1.42733	BEND5	1.08278	0.916052
BEND6	259.762	234.937	BEND6	259.881	222.015
BEND7	0.768243	0.728877	BEND7	0.764429	0.732982
BEST1	42.2048	83.6595	BEST1	43.532	92.7692
BEST2	4.97432	3.00477	BEST2	4.82048	3.1734
BEST3	97.7193	97.9696	BEST3	98.2173	103.005
BEST4	17.0392	27.9079	BEST4	14.8778	14.5846
BET1	424.914	395.74	BET1	426.374	435.448
BET1L	1610.78	1793.56	BET1L	1615.1	1885.03
BEX1	280.023	243.1	BEX1	280.651	249.696
BEX2	55.0589	102.766	BEX2	55.1977	89.0984
BEX3	2573.36	2323.5	BEX3	2579.09	2269.21
BEX4	121.639	190.956	BEX4	120.993	145.638
BEX5	30.4366	48.472	BEX5	30.7174	45.6676
BFAR	992.839	1052.48	BFAR	995.719	1132.88
BFSP1	76.6024	59.1455	BFSP1	76.2952	57.0455
BGLAP	9627.1	3570.02	BGLAP	9648.16	4533.17
BGN	174.749	67.2209	BGN	181.012	260.36
BHLHA15	1.49852	1.4989	BHLHA15	1.27225	1.22541
BHLHB9	97.5023	53.2019	BHLHB9	98.879	75.9121
BHLHE22	4.79996	3.68097	BHLHE22	4.73096	3.75909
BHLHE40	4683.04	9364.41	BHLHE40	4690.23	4672.9
BHLHE41	373.424	378.835	BHLHE41	370.905	221.383
BHMG1	4.51365	5.46964	BHMG1	3.29329	3.19725
BHMT	11.029	8.93422	BHMT	12.1096	12.3594
BHMT2	365.721	264.576	BHMT2	366.031	260.204
BICC1	655.721	611.189	BICC1	656.02	500.586
BICD1	167.71	175.253	BICD1	168.148	175.39
BICD2	1203.51	1227.62	BICD2	1206.44	1234.87
BICDL1	29.5034	26.9043	BICDL1	27.2994	16.6534
BICDL2	0.499608	0.499658	BICDL2	0.733298	0.764563
BID	758.775	686.318	BID	759.807	616.984
BIK	0.243521	0.256172	BIN1	1489.66	1491.53
BIN1	1484.52	1100.83	BIN2	3.73431	3.25953
BIN2	3.95626	3.53099	BIN3	375.349	446.521
BIN3	373.545	383.789	BIRC2	728.232	688.455
BIRC2	726.654	700.528	BIRC3	215.248	164.322
BIRC3	218.214	330.07	BIRC5	1653.65	1571.14
BIRC5	1649	1338.93	BIRC6	1795.01	1945.04
BIRC6	1790.15	1794.55	BIVM	886.067	831.22
BIRC8	0.475744	0.524407	BIVM-ERCC5	927.486	1135.78
BIVM	883.251	711.933	BLCAP	1401.13	1729.01
BIVM-ERCC5	925.076	1173.99	BLID	1.49831	1.49819
BLCAP	1396.7	1473.4	BLK	285.486	530.327
BLID	1.49653	1.49726	BLM	357.332	391.182
BLK	283.054	432.016	BLMH	710.333	629.425
BLM	355.085	294.296	BLNK	4.58362	3.90801
BLMH	708.161	541.601	BLOC1S1	632.079	680.107
BLNK	4.64362	3.84278	BLOC1S2	566.013	553.529
BLOC1S1	630.404	670.048	BLOC1S3	419.669	447.708
BLOC1S2	564.935	582.702	BLOC1S4	222.758	238.124
BLOC1S3	418.231	413.463	BLOC1S5	169.387	183.663
BLOC1S4	222.859	279.414	BLOC1S6	1144.89	1065.81
BLOC1S5	168.982	187.976	BLVRA	386.949	366.092
BLOC1S6	1143.7	1391.64	BLVRB	649.268	722.862
BLVRA	386.463	394.812	BLZF1	540.263	506.908
BLVRB	647.462	701.968	BMF	59.9566	41.9248
BLZF1	538.968	497.274	BMI1	616.269	664.426
BMF	62.837	78.9592	BMP1	1022.07	894.533
BMI1	612.827	589.106	BMP2	310.425	342.67
BMP1	1019.29	792.037	BMP2K	324.101	370.462
BMP2	308.561	274.48	BMP3	22.25	18.1901
BMP2K	323.999	447.452	BMP4	9.17871	7.29957
BMP3	23.1464	21.773	BMP5	8.04546	6.4473
BMP4	9.0035	6.46556	BMP6	6.32038	8.66312
BMP5	9.82996	10.6422	BMP7	61.8733	49.0224
BMP6	5.88573	8.10136	BMP8A	308.329	242.041
BMP7	62.8308	56.4639	BMP8B	26.5553	26.8598
BMP8A	307.76	229.274	BMPER	44.0142	56.3347
BMP8B	24.8673	17.5543	BMPR1A	523.418	424.415
BMPER	42.9984	48.8771	BMPR1B	79.7198	58.6165
BMPR1A	522.88	466.941	BMPR2	1080.28	918.642
BMPR1B	80.2781	64.464	BMS1	1618.57	1621.74
BMPR2	1078.68	1061.84	BMT2	408.764	348.3
BMS1	1614.82	1656.5	BMX	0.999481	0.999503
BMT2	410.733	589.475	BNC1	44.5129	69.8077
BMX	0.997558	0.99792	BNC2	491.696	418.721
BNC1	42.3178	46.5545	BNIP1	148.244	156.855
BNC2	490.945	430.994	BNIP2	1169.65	1230.19
BNIP1	148.488	182.027	BNIP3	1149.63	1035.58
BNIP2	1167.22	1348.45	BNIP3L	1358.81	1275.33
BNIP3	1152.15	3230.13	BNIPL	71.7511	58.0963
BNIP3L	1360.88	3560.38	BOC	9.07797	15.887
BNIPL	71.3258	52.9514	BOD1	528.721	493.565
BOC	8.56859	15.4091	BOD1L1	1355.06	1430.72
BOD1	527.196	448.171	BOK	6.67636	5.31517
BOD1L1	1352.39	1617.27	BOLA1	147.492	138.124
BOK	6.42429	4.55195	BOLA2	596.047	745.512
BOLA1	147.597	147.959	BOLA2B	596.047	745.512
BOLA2	594.144	714.415	BOLA2-SMG1P6	673.93	770.114
BOLA2B	594.144	714.415	BOLA3	303.16	319.954
BOLA2-SMG1P6	672.374	805.906	BOLL	1.31729	1.67463
BOLA3	302.024	296.516	BOP1	1294.82	1387.45
BOLL	0.475396	0.523991	BORA	298.785	250.048
BOP1	1290.31	1079.7	BORCS5	141.889	153.691
BORA	298.546	263.01	BORCS6	89.6751	121.01
BORCS5	141.997	173.531	BORCS7	388.666	383.326
BORCS6	88.5653	106.14	BORCS8	214.885	234.513
BORCS7	388.105	411.091	BORCS8-MEF2B	70.2322	86.5737
BORCS8	213.973	218.842	BPGM	370.83	373.714
BORCS8-MEF2B	67.9824	57.302	BPHL	83.9405	76.8556
BPGM	369.509	340.798	BPI	208.662	83.0681
BPHL	83.3327	67.911	BPNT1	616.326	635.968
BPI	209.107	79.2477	BPTF	2779.74	2538.01
BPNT1	614.648	614.856	BRAF	178.35	227.103
BPTF	2773.45	2620.22	BRAP	427.211	424.64
BRAF	177.408	216.533	BRAT1	1091.89	1094.15
BRAP	426.511	451.636	BRCA1	1300.47	1060.65
BRAT1	1088.48	927.648	BRCA2	233.786	212.169
BRCA1	1297.52	1031.42	BRCC3	354.199	348.409
BRCA2	234.274	258.49	BRD1	426.996	375.494
BRCC3	353.183	332.693	BRD2	4040.2	3807.73
BRD1	426.366	393.276	BRD3	1037.26	1017
BRD2	4031.15	4022.57	BRD4	2201.95	2628.78
BRD3	1034.46	934.277	BRD7	1173.29	1166.67
BRD4	2195.8	2344.11	BRD8	1265.18	1152.75
BRD7	1170.39	1127.43	BRD9	904.982	978.958
BRD8	1261.98	1070.04	BRDT	16.5857	16.8636
BRD9	902.694	980.331	BRE	608.982	639.935
BRDT	16.186	15.2605	BRF1	1150.07	1102.04
BRE	607.744	679.814	BRF2	176.812	174.238
BRF1	1146.86	978.529	BRI3	977.482	1251.83
BRF2	176.575	179.382	BRI3BP	186.117	177.887
BRI3	975.142	1357.14	BRICD5	59.4888	45.8801
BRI3BP	185.251	158.658	BRINP1	0.733106	0.76438
BRICD5	58.8697	37.4408	BRINP2	1.12073	1.37518
BRINP1	0.947742	1.04996	BRINP3	1.55844	1.43798
BRINP2	1.77046	2.72793	BRIP1	577.473	520.664
BRINP3	1.99573	1.99695	BRIX1	707.45	636.338
BRIP1	577.386	657.207	BRK1	1646.06	1657.5
BRIX1	706.369	700.891	BRMS1	1409.61	1507.95
BRK1	1642.43	1763.2	BRMS1L	222.764	184.712
BRMS1	1405.47	1302.06	BROX	764.893	744.193
BRMS1L	222.566	188.714	BRPF1	761.049	760.437
BROX	764.145	913.924	BRPF3	569.432	641.939
BRPF1	759.14	741.448	BRSK1	812.476	862.655
BRPF3	567.512	585.72	BRSK2	7.9933	7.98886
BRSK1	809.864	768.085	BRWD1	667.466	600.897
BRSK2	8.73138	10.2476	BRWD3	742.068	628.224
BRWD1	666.973	736.357	BSCL2	744.375	775.15
BRWD3	741.46	763.686	BSDC1	1410.54	1489.53
BSCL2	741.663	650.069	BSG	12773.7	11568.4
BSDC1	1406.53	1314.52	BSN	133.652	117.025
BSG	12743.5	10677.6	BSPRY	1.17546	1.32234
BSN	133.775	124.304	BST1	1.77832	1.7177
BSPRY	0.729622	0.769338	BST2	111.067	60.7347
BST1	1.55598	1.43558	BTAF1	1066.9	1073.24
BST2	110.517	49.1309	BTBD1	2388.23	2434.32
BTAF1	1065.59	1383.39	BTBD10	686.646	746.977
BTBD1	2382.9	2614.43	BTBD11	756.644	765.407
BTBD10	684.864	736.455	BTBD16	0.521504	0.477913
BTBD11	754.221	669.408	BTBD17	0.25488	0.245016
BTBD16	1.42188	1.5747	BTBD18	5.82917	6.14654
BTBD17	0.499424	0.49946	BTBD19	199.979	171.054
BTBD18	5.64018	5.83922	BTBD2	3131.75	3736.44
BTBD19	198.209	124.668	BTBD3	495.452	475.262
BTBD2	3122.85	3172.19	BTBD6	2444.2	2632.97
BTBD3	494.37	479.048	BTBD7	1868.56	2033.35
BTBD6	2437.64	2335.71	BTBD8	3.0818	3.40719
BTBD7	1863.93	2014.15	BTBD9	271.838	295.884
BTBD8	1.86325	1.63151	BTC	228.397	178.604
BTBD9	270.968	286.658	BTD	203.467	224.431
BTC	228.743	204.016	BTF3	6522.03	7137.56
BTD	203.023	232.327	BTF3L4	1239.02	1285.65
BTF3	6506.68	7469.4	BTG1	788.319	969.184
BTF3L4	1235.81	1244.18	BTG2	89.0507	69.7504
BTG1	787.085	1200.3	BTG3	747.407	730.138
BTG2	88.9974	67.2214	BTG4	1.26894	1.22674
BTG3	746.605	889.453	BTK	8.59357	7.38339
BTG4	2.29328	2.70291	BTLA	0.914859	1.08107
BTK	10.5765	13.3887	BTN2A1	383.004	338.606
BTLA	0.697362	0.802864	BTN2A2	108.103	111.124
BTN2A1	382.689	371.575	BTN3A1	202.594	162.454
BTN2A2	108.091	118.555	BTN3A2	417.197	381.784
BTN3A1	202.741	176.609	BTN3A3	169.924	143.675
BTN3A2	415.764	343.397	BTNL8	165.378	249.983
BTN3A3	169.772	144.683	BTNL9	4.30937	4.17535
BTNL8	164.014	223.974	BTRC	552.938	532.171
BTNL9	3.37665	2.60751	BUB1	1178.38	1013.86
BTRC	551.432	505.288	BUB1B	922.523	791.335
BUB1	1175.43	929.876	BUB1B-PAK6	87.5175	96.2521
BUB1B	921.049	880.504	BUB3	2550.72	2452.89
BUB1B-PAK6	88.0279	117.193	BUD13	204.868	236.051
BUB3	2545.02	2601.77	BUD31	1084.91	1261
BUD13	203.869	220.526	BVES	488.141	443.648
BUD31	1081.54	1137	BYSL	208.406	227.53
BVES	487.273	459.692	BZW1	6558.84	6695.25
BYSL	206.447	167.889	BZW2	501.888	437.96
BZW1	6544.66	8177.52	C10orf10	526.51	214.251
BZW2	501.393	487.516	C10orf107	3.61577	3.37617
C10orf10	534.653	1903.32	C10orf11	0.997815	0.99759
C10orf105	0.243703	0.256372	C10orf111	11.9749	10.9886
C10orf107	3.8132	3.67455	C10orf126	14.1372	13.3384
C10orf11	0.526181	0.470865	C10orf128	74.9264	105.321
C10orf111	12.7819	13.6727	C10orf131	6.81169	7.17562
C10orf126	15.7702	21.1851	C10orf142	1.27478	1.22249
C10orf128	74.0834	98.1739	C10orf25	168.841	140.791
C10orf131	6.76803	7.20998	C10orf55	140.909	108.282
C10orf142	1.91548	2.08113	C10orf62	1.85283	1.64349
C10orf25	169.546	171.411	C10orf67	6.39969	9.07351
C10orf55	140.736	105.323	C10orf71	0.499936	0.499931
C10orf62	2.68421	2.80704	C10orf76	730.976	779.542
C10orf67	4.81022	5.17531	C10orf88	253.171	246.18
C10orf71	0.255904	0.243287	C10orf90	114.45	145.703
C10orf76	729.064	767.084	C10orf91	1.22179	1.27358
C10orf88	253.648	305.509	C10orf95	18.5775	18.8685
C10orf90	115.19	197.453	C11orf1	168.689	192.307
C10orf91	0.768243	0.728877	C11orf16	1.44133	1.55365
C10orf95	18.6898	19.7482	C11orf21	30.326	18.6209
C11orf1	167.981	185.49	C11orf24	1170.52	1305.17
C11orf16	0.521967	0.473742	C11orf42	7.32032	9.1527
C11orf21	30.1058	15.2955	C11orf44	32.479	35.4244
C11orf24	1167.11	1178.67	C11orf45	30.0936	36.3082
C11orf42	5.33815	4.63919	C11orf49	574.623	617.325
C11orf44	31.9127	31.9812	C11orf52	0.477255	0.520711
C11orf45	31.2009	50.712	C11orf54	176.282	172.778
C11orf49	572.187	499.025	C11orf57	356.695	295.5
C11orf54	174.867	136.593	C11orf58	10299.4	9177.64
C11orf57	356.507	323.865	C11orf63	94.5354	104.699
C11orf58	10275.3	9381.72	C11orf65	4.54981	5.93294
C11orf63	93.2078	82.9996	C11orf68	1454.73	1964.26
C11orf65	3.69246	4.30019	C11orf70	80.6609	91.105
C11orf68	1451.01	2115.71	C11orf71	44.4674	44.4113
C11orf70	80.7036	99.5301	C11orf74	176.132	183.374
C11orf71	45.0466	51.8134	C11orf80	218.217	251.108
C11orf74	175.518	176.924	C11orf84	528.95	510.654
C11orf80	216.989	223.807	C11orf86	1.84934	2.14792
C11orf84	527.489	487.28	C11orf87	183.976	220.959
C11orf86	0.998259	0.998555	C11orf88	1.22477	1.27221
C11orf87	182.324	177.58	C11orf91	59.6266	96.6403
C11orf88	0.765341	0.730444	C11orf94	4.84278	5.141
C11orf91	58.983	95.8203	C11orf95	170.339	142.259
C11orf94	4.65531	4.83262	C11orf96	11.9737	12.9961
C11orf95	169.507	122.444	C11orf98	450.712	484.104
C11orf96	11.3575	11.1015	C12orf10	771.927	883.224
C11orf98	449.024	433.564	C12orf29	236.971	261.324
C12orf10	769.283	784.221	C12orf4	230.987	217.462
C12orf29	237.013	306.192	C12orf43	377.296	410.594
C12orf4	230.41	212.343	C12orf45	104.099	98.137
C12orf43	376.525	432.244	C12orf49	1224.97	1361.95
C12orf45	104.671	116.494	C12orf50	0.244103	0.253892
C12orf49	1221.78	1336.24	C12orf54	0.498783	0.498732
C12orf50	1.09282	1.40602	C12orf57	956.067	976.814
C12orf54	0.255204	0.24265	C12orf60	7.60701	5.3799
C12orf56	0.243703	0.256372	C12orf65	398.357	404.586
C12orf57	952.809	813.105	C12orf66	187.25	217.201
C12orf60	8.69396	7.27828	C12orf71	0.518895	0.480896
C12orf65	396.438	327.295	C12orf73	158.791	143.862
C12orf66	186.298	201.097	C12orf74	0.25488	0.245016
C12orf71	0.998987	0.999163	C12orf75	422.063	482.168
C12orf73	159.005	157.993	C12orf76	136.068	128.088
C12orf74	0.255904	0.243287	C12orf77	49.1151	38.7785
C12orf75	420.381	430.793	C12orf80	2.67333	3.31546
C12orf76	136.748	158.306	C14orf1	2053.63	2000.76
C12orf77	50.4341	51.4012	C14orf105	42.4957	35.917
C12orf80	1.90211	2.0924	C14orf119	611.89	637.438
C14orf1	2048.43	1846.08	C14orf132	1652.76	1473.19
C14orf105	42.7935	37.5745	C14orf159	602.22	661.572
C14orf119	610.157	604.416	C14orf166	1775.15	1813.74
C14orf132	1649.09	1475.7	C14orf178	52.0712	48.793
C14orf159	600.88	694.655	C14orf2	1624.01	1725.47
C14orf166	1771.21	1912.15	C14orf28	145.232	140.887
C14orf178	52.4213	53.3976	C14orf37	78.9442	50.4065
C14orf2	1619.88	1706.26	C14orf39	0.763801	0.735962
C14orf28	145.899	175.114	C14orf79	712.999	703.139
C14orf37	81.4515	84.7863	C14orf80	367.762	366.251
C14orf39	2.00444	2.49255	C14orf93	246.613	236.744
C14orf79	710.837	630.416	C15orf38-AP3S2	566.136	607.166
C14orf80	366.741	352.112	C15orf39	676.232	928.935
C14orf93	245.617	212.599	C15orf40	236.986	286.761
C15orf38-AP3S2	562.479	549.289	C15orf41	406.437	384.561
C15orf39	673.83	868.524	C15orf48	0.733106	0.76438
C15orf40	236.336	297.89	C15orf52	1378.53	1804.37
C15orf41	405.199	354.531	C15orf56	0.245054	0.254917
C15orf48	0.255204	0.24265	C15orf57	306.136	296.604
C15orf52	1374.87	1834.68	C15orf59	31.0278	24.3959
C15orf56	0.689246	0.810216	C15orf61	111.793	109.392
C15orf57	305.068	272.969	C15orf62	280.463	193.492
C15orf59	32.3061	31.5939	C15orf65	18.4027	25.5344
C15orf61	110.724	90.4088	C16orf45	1609.15	1747.36
C15orf62	278.939	137.74	C16orf46	83.8932	69.9194
C15orf65	17.3577	21.0937	C16orf47	0.521504	0.477913
C16orf45	1604.98	1659.45	C16orf52	671.596	859.268
C16orf46	84.1218	73.1198	C16orf54	9.35012	10.6285
C16orf47	0.768058	0.728681	C16orf58	1659.08	1926.97
C16orf52	669.313	792.021	C16orf59	162.212	170.854
C16orf54	9.47367	11.5062	C16orf62	1203.21	1373.4
C16orf58	1654.21	1674.06	C16orf70	667.526	712.61
C16orf59	160.816	137.685	C16orf71	12.4779	10.4906
C16orf62	1199.68	1260.48	C16orf72	1589.7	1620.59
C16orf70	665.297	630.125	C16orf74	0.254685	0.244835
C16orf71	10.9372	6.01689	C16orf86	61.5717	68.2658
C16orf72	1586.1	1693.79	C16orf87	96.7372	86.5617
C16orf74	0.255204	0.24265	C16orf89	10.8795	11.5791
C16orf86	60.8293	60.9753	C16orf90	0.245054	0.254917
C16orf87	97.2204	97.4661	C16orf91	98.7831	124.896
C16orf89	8.69963	5.76546	C16orf95	98.0874	109.104
C16orf90	0.243521	0.256172	C17orf100	18.3988	23.5325
C16orf91	97.2006	96.9847	C17orf105	0.244103	0.253892
C16orf95	96.9558	91.7274	C17orf107	10.3574	10.1172
C17orf100	17.947	22.4964	C17orf47	15.7983	16.6504
C17orf102	0.689246	0.810216	C17orf49	679.839	706.832
C17orf105	0.243521	0.256172	C17orf50	0.499936	0.499931
C17orf107	9.45184	7.51248	C17orf51	844.018	1260.98
C17orf47	15.0828	13.8695	C17orf53	270.072	258.256
C17orf49	678.218	713.577	C17orf58	256.837	216.077
C17orf50	0.255904	0.243287	C17orf62	2069.97	2128.33
C17orf51	839.867	899.946	C17orf64	0.479136	0.516852
C17orf53	269.756	271.41	C17orf67	89.3065	103.433
C17orf58	258.74	358.924	C17orf75	507.411	484.29
C17orf62	2064.07	1782.32	C17orf77	18.2812	17.6648
C17orf67	86.9055	64.3275	C17orf78	0.914859	1.08107
C17orf74	0.243703	0.256372	C17orf80	784.113	730.456
C17orf75	506.551	514.802	C17orf82	15.3032	16.1471
C17orf77	17.3583	13.5886	C17orf97	28.4384	33.4651
C17orf78	0.243703	0.256372	C17orf98	2.79598	2.69657
C17orf80	781.923	661.63	C17orf99	0.733106	0.76438
C17orf82	16.2356	21.7122	C18orf21	98.8492	114.376
C17orf97	27.4875	27.9178	C18orf25	460.289	464.062
C17orf98	3.8574	4.63247	C18orf32	226.884	227.517
C17orf99	0.953464	1.04347	C18orf54	249.87	230.033
C18orf21	98.7243	121.976	C18orf65	1.87296	2.62283
C18orf25	459.16	463.344	C18orf8	413.675	408.693
C18orf32	226.382	228.89	C19orf12	630.891	714.276
C18orf54	249.376	228.835	C19orf24	1018.28	1258.98
C18orf65	2.64712	5.35064	C19orf25	544.074	627.311
C18orf8	412.655	401.53	C19orf33	2.90827	4.07856
C19orf12	629.274	723.67	C19orf35	10.6556	9.31127
C19orf24	1014.46	1004.31	C19orf38	5.02117	3.47108
C19orf25	542.077	560.218	C19orf43	2097.34	2117.96
C19orf33	1.82528	2.16897	C19orf44	346.035	357.563
C19orf35	10.8943	9.56858	C19orf45	3.20098	2.79139
C19orf38	5.51958	3.96107	C19orf47	311.952	377.561
C19orf43	2091.63	1841.75	C19orf48	970.809	1204.59
C19orf44	343.456	252.013	C19orf53	1687.89	2002.78
C19orf45	3.24728	2.74311	C19orf54	470.041	456.8
C19orf47	310.388	331.103	C19orf57	170.921	144.686
C19orf48	967.632	1070.28	C19orf60	288.319	333.814
C19orf53	1682.8	1779.25	C19orf66	670.163	675.529
C19orf54	468.929	453.553	C19orf67	2.79644	2.69968
C19orf57	170.035	123.44	C19orf68	98.4136	106.811
C19orf60	286.451	273.673	C19orf70	1024.09	1129.88
C19orf66	668.952	727.433	C19orf71	127.271	157.837
C19orf67	2.59579	2.39565	C19orf73	13.1987	16.266
C19orf68	97.7405	98.4408	C19orf81	23.8972	18.0523
C19orf70	1021	1038.16	C19orf84	0.25488	0.245016
C19orf71	125.692	127.884	C1D	180.153	188.343
C19orf73	10.6416	7.82256	C1GALT1	491.508	475.706
C19orf81	25.8697	28.5509	C1GALT1C1	327.087	340.597
C19orf84	0.731649	0.766928	C1GALT1C1L	30.773	21.1775
C1D	180.7	236.707	C1orf101	15.4932	18.4638
C1GALT1	491.797	636.599	C1orf106	6.32988	5.65266
C1GALT1C1	325.954	320.024	C1orf109	336.099	352.973
C1GALT1C1L	33.4282	37.4624	C1orf112	263.444	245.918
C1orf100	0.243703	0.256372	C1orf116	4.70851	5.27807
C1orf101	13.1663	9.79011	C1orf122	1217.48	1487.45
C1orf106	6.8415	6.63803	C1orf123	530.977	557.033
C1orf109	334.612	306.337	C1orf127	0.254685	0.244835
C1orf112	261.888	193.791	C1orf131	331.964	288.266
C1orf116	5.4859	7.50383	C1orf141	0.254685	0.244835
C1orf122	1209.57	1136.56	C1orf146	0.254685	0.244835
C1orf123	529.564	547.206	C1orf158	0.245054	0.254917
C1orf127	0.255204	0.24265	C1orf159	295.666	312.481
C1orf131	331.251	279.725	C1orf162	5.1666	5.32188
C1orf141	0.498732	0.498816	C1orf167	0.244103	0.253892
C1orf146	0.255204	0.24265	C1orf168	0.254685	0.244835
C1orf159	294.078	263.457	C1orf174	359.842	363.171
C1orf162	5.72068	6.7609	C1orf186	11.1038	10.3673
C1orf167	0.243703	0.256372	C1orf189	0.701501	0.796436
C1orf168	0.255204	0.24265	C1orf194	2.31198	2.6812
C1orf174	358.187	303.181	C1orf198	565.346	453.873
C1orf186	11.3635	11.1007	C1orf204	65.3747	64.4443
C1orf189	0.243703	0.256372	C1orf21	672.937	708.769
C1orf194	2.27446	2.72039	C1orf210	18.3285	13.6367
C1orf195	0.243703	0.256372	C1orf216	854.09	866.647
C1orf198	565.449	579.754	C1orf226	4.10516	3.88777
C1orf204	65.2641	64.5409	C1orf228	8.3209	6.16708
C1orf21	671.967	815.382	C1orf229	25.9048	23.5413
C1orf210	19.9477	19.987	C1orf234	1.49852	1.49835
C1orf216	851.898	839.369	C1orf27	540.583	492.588
C1orf226	3.93135	3.56029	C1orf35	360.653	410.326
C1orf228	9.48362	8.48498	C1orf43	3922.59	4082.52
C1orf229	27.3791	33.5428	C1orf50	137.03	152.059
C1orf234	1.90506	2.08983	C1orf52	246.104	236.24
C1orf27	540.251	582.98	C1orf53	92.7907	83.0019
C1orf35	359.029	362.867	C1orf54	236.241	231.634
C1orf43	3912.84	3819.81	C1orf56	132.282	129.348
C1orf50	136.108	136.455	C1orf61	0.245054	0.254917
C1orf52	245.485	230.727	C1orf74	224.915	246.937
C1orf53	92.2212	75.9856	C1orf94	1076.18	1222.22
C1orf54	235.14	204.098	C1QA	2.78179	3.20693
C1orf56	131.271	108.812	C1QB	18.8302	23.6144
C1orf61	0.243521	0.256172	C1QBP	794.731	958.27
C1orf74	223.995	231.794	C1QL1	49.0438	45.8155
C1orf94	1072.66	1034.93	C1QL2	0.254685	0.244835
C1QA	1.78491	1.70826	C1QL4	25.9134	21.533
C1QB	16.7997	14.6499	C1QTNF1	6143.14	5319.29
C1QBP	791.895	838.035	C1QTNF2	20.8258	17.133
C1QC	0.243521	0.256172	C1QTNF3	37.8561	31.0605
C1QL1	49.4825	50.855	C1QTNF4	2.4963	2.4956
C1QL2	0.255204	0.24265	C1QTNF5	5.7525	4.23771
C1QL3	0.243521	0.256172	C1QTNF6	209.395	154.141
C1QL4	27.9206	34.9869	C1QTNF9	6.99155	6.98739
C1QTNF1	6129.89	6073.64	C1QTNF9B	0.925402	1.06658
C1QTNF2	21.9498	21.9866	C1QTNF9B-AS1	11.7457	19.2074
C1QTNF3	38.0159	31.3614	C1R	464.373	314.195
C1QTNF4	2.49404	2.4958	C1RL	314.323	288.903
C1QTNF5	6.57343	5.39888	C1S	100.074	78.7078
C1QTNF6	209.597	158.768	C2	27.6667	20.2732
C1QTNF7	0.243521	0.256172	C20orf141	1.91657	1.58203
C1QTNF8	0.243521	0.256172	C20orf144	8.70303	8.27865
C1QTNF9	6.8404	6.63455	C20orf194	286.894	315.777
C1QTNF9B	1.44729	1.55316	C20orf196	60.2529	58.1082
C1QTNF9B-AS1	10.8065	16.1652	C20orf203	39.4104	38.977
C1R	464.711	380.843	C20orf24	1644.87	1728.49
C1RL	314.765	366.726	C20orf27	420.263	540.42
C1S	101.653	112.517	C20orf96	86.235	66.11
C2	27.8185	19.5978	C21orf140	27.7971	24.6392
C20orf141	2.40024	2.09208	C21orf2	526.246	450.013
C20orf144	9.4492	10.519	C21orf33	1065.39	1155.14
C20orf194	286.129	317.452	C21orf58	578.006	475.689
C20orf196	60.4287	61.8802	C21orf59	931.826	984.617
C20orf197	0.243703	0.256372	C21orf62	98.351	105.374
C20orf203	39.2987	38.5784	C21orf91	159.516	114.672
C20orf24	1640.54	1616.69	C22orf15	1.27156	1.22374
C20orf27	417.823	423.836	C22orf23	182.067	242.836
C20orf96	86.4706	65.7727	C22orf24	0.765394	0.733994
C21orf140	26.4121	16.9976	C22orf29	377.932	388.041
C21orf2	526.462	586.368	C22orf34	3.73598	3.25513
C21orf33	1061.76	943.34	C22orf39	334.385	286.339
C21orf58	575.912	378.283	C22orf46	540.012	568.562
C21orf59	928.445	781.667	C2CD2	1648.13	1674.39
C21orf62	97.7107	97.9622	C2CD2L	326.751	323.426
C21orf91	160.914	157.075	C2CD3	455.321	462.443
C22orf15	1.04893	0.947385	C2CD4A	21.9797	21.9539
C22orf23	180.625	209.282	C2CD4B	0.245054	0.254917
C22orf24	1.9829	2.51314	C2CD4C	1.03387	0.962689
C22orf29	377.147	399.624	C2CD4D	0.518494	0.480548
C22orf34	3.55152	2.93329	C2CD5	411.858	326.745
C22orf39	333.776	284.681	C2orf15	62.6724	59.6608
C22orf46	538.173	511.612	C2orf16	57.9708	48.8935
C2CD2	1643.5	1442.29	C2orf27A	44.7234	46.664
C2CD2L	325.128	265.841	C2orf42	375.543	392.442
C2CD3	453.646	409.389	C2orf48	19.8414	24.6088
C2CD4A	22.7443	27.1871	C2orf49	717.684	730.854
C2CD4B	0.243521	0.256172	C2orf50	0.254685	0.244835
C2CD4C	1.49615	1.49688	C2orf54	2.52179	2.9658
C2CD4D	0.765155	0.730247	C2orf61	1.77699	1.71545
C2CD5	410.955	312.231	C2orf66	49.2193	29.6938
C2orf15	62.1481	53.6582	C2orf68	1116.2	1091.39
C2orf16	60.5196	87.2897	C2orf69	373.798	344.762
C2orf27A	44.1574	42.2003	C2orf70	0.254685	0.244835
C2orf42	373.296	296.001	C2orf72	30.7935	38.6151
C2orf48	21.4994	41.9463	C2orf73	4.96662	4.52147
C2orf49	716.019	738.682	C2orf74	235.671	229.65
C2orf50	0.255204	0.24265	C2orf76	82.571	71.7146
C2orf54	2.30243	2.69529	C2orf78	0.498976	0.498914
C2orf61	1.99539	1.99652	C2orf81	353.581	288.153
C2orf66	49.9783	32.3629	C2orf82	39.9444	46.9319
C2orf68	1112.82	925.643	C2orf83	18.239	20.7133
C2orf69	373.721	402.069	C2orf88	20.9134	24.5269
C2orf70	0.255204	0.24265	C2orf91	36.9917	40.4104
C2orf71	0.243521	0.256172	C3	205.342	241.521
C2orf72	29.6629	31.2498	C3AR1	251.299	192.656
C2orf73	4.44674	3.53385	C3orf14	185.89	170.67
C2orf74	234.756	208.997	C3orf18	414.952	462.825
C2orf76	82.8885	76.3555	C3orf20	0.790531	0.708032
C2orf78	1.15524	1.34349	C3orf33	97.7329	79.5397
C2orf81	353.23	301.661	C3orf35	13.6395	9.83455
C2orf82	37.3212	26.5656	C3orf38	492.602	446.205
C2orf83	16.0802	11.8713	C3orf52	133.769	130.372
C2orf88	21.5908	30.8414	C3orf58	353.445	259.326
C2orf91	36.6915	39.1958	C3orf62	204.139	195.84
C3	206.052	330.764	C3orf67	267.45	229.439
C3AR1	250.339	162.863	C3orf70	16.5386	19.9079
C3orf14	185.888	183.516	C3orf80	43.5722	28.3547
C3orf18	413.557	436.647	C4A	443.879	216.096
C3orf20	1.04142	0.952221	C4B	411.419	225.29
C3orf33	98.754	99.9231	C4BPA	0.245054	0.254917
C3orf35	14.4436	11.5131	C4orf19	43.6744	45.1974
C3orf38	492.064	496.839	C4orf22	5.32462	6.15907
C3orf52	134.042	147.535	C4orf26	19.4089	17.5409
C3orf58	357.752	707.529	C4orf3	1324.73	1040.38
C3orf62	203.339	180.508	C4orf32	801.941	1008
C3orf67	267.684	266.458	C4orf33	227.954	195.528
C3orf70	15.7265	16.7245	C4orf36	5.82824	5.65609
C3orf80	43.8406	27.5189	C4orf45	0.254685	0.244835
C4A	472.109	276.511	C4orf46	592.389	566.607
C4B	428.071	165.062	C4orf47	82.657	48.1818
C4orf17	0.243521	0.256172	C4orf48	230.186	281.559
C4orf19	44.2893	54.0684	C4orf51	0.498976	0.498914
C4orf22	4.96292	5.5244	C5	303.822	279.939
C4orf26	20.2574	21.6761	C5AR1	81.6821	147.968
C4orf3	1325.32	2060.31	C5AR2	5.49536	5.4934
C4orf32	799.39	937.544	C5orf15	1785.15	1583.04
C4orf33	227.926	209.877	C5orf22	351.131	314.047
C4orf36	4.81909	3.66279	C5orf24	1968.01	1732.87
C4orf45	0.255204	0.24265	C5orf30	190.024	164.025
C4orf46	591.106	572.515	C5orf34	149.354	147.768
C4orf47	87.9843	141.707	C5orf42	257.576	214.403
C4orf48	227.598	198.141	C5orf47	0.25488	0.245016
C4orf51	0.729622	0.769338	C5orf51	1358.27	1476.47
C5	303.037	268.03	C5orf52	0.25488	0.245016
C5AR1	80.8648	149.369	C5orf60	11.2316	10.7407
C5AR2	6.06193	6.92094	C5orf63	207.281	242.094
C5orf15	1781.35	1669.43	C5orf64	10.8827	7.59364
C5orf22	351.413	386.473	C5orf66	92.9091	92.3475
C5orf24	1964.04	1909.73	C6orf1	372.855	439.447
C5orf30	190.752	204.628	C6orf106	1340.64	1428.72
C5orf34	150.057	186.471	C6orf120	1361.2	1356.25
C5orf42	258.695	283.004	C6orf132	14.5975	14.8665
C5orf47	0.499424	0.49946	C6orf136	177.346	191.141
C5orf51	1355.13	1535.04	C6orf141	443.545	464.799
C5orf52	0.255904	0.243287	C6orf163	2.07327	1.92377
C5orf60	10.876	9.59143	C6orf201	0.254685	0.244835
C5orf63	206.189	220.641	C6orf203	205.903	174.139
C5orf64	12.1585	10.2933	C6orf222	0.254685	0.244835
C5orf66	93.1128	101.581	C6orf223	1675.34	1749.57
C6orf1	370.746	359.555	C6orf226	47.6583	53.6968
C6orf106	1336.88	1288.38	C6orf229	1.03448	0.963202
C6orf120	1358.45	1475.75	C6orf47	432.822	476.931
C6orf132	14.9311	16.5207	C6orf48	292.566	280.2
C6orf136	176.632	182.316	C6orf52	13.6879	18.2659
C6orf141	440.874	329.262	C6orf58	0.735819	0.763645
C6orf163	2.08845	1.90563	C6orf62	1376.89	1416.48
C6orf201	0.947742	1.04996	C6orf89	2163.82	2188.94
C6orf203	205.155	155.201	C6orf99	19.6062	18.3467
C6orf222	0.498732	0.498816	C7	61.6256	49.2426
C6orf223	1672.03	1992.63	C7orf25	169.214	163.863
C6orf226	47.1064	49.7457	C7orf26	595.451	625.878
C6orf229	1.04365	0.954002	C7orf31	40.5225	48.3629
C6orf47	431.612	470.99	C7orf43	681.453	718.621
C6orf48	292.517	314.579	C7orf49	1156.93	1369.58
C6orf52	12.4007	13.5645	C7orf50	768.518	705.573
C6orf58	0.728934	0.768689	C7orf55-LUC7L2	331.834	185.091
C6orf62	1373.45	1376.69	C7orf57	5.18062	5.79605
C6orf89	2158.6	2149.51	C7orf61	35.3507	29.0658
C6orf99	19.712	18.7296	C7orf65	7.03766	8.43975
C7	60.8838	39.9077	C7orf69	1.71309	1.78178
C7orf25	168.933	166.043	C7orf71	0.998754	0.998628
C7orf26	592.923	501.672	C7orf73	2556.1	2579.78
C7orf31	40.6042	53.2587	C8G	9.03741	6.94409
C7orf34	0.243703	0.256372	C8orf31	48.5291	57.8396
C7orf43	679.314	651.056	C8orf33	1661.64	1681.57
C7orf49	1153.35	1227.9	C8orf37	178.341	149.275
C7orf50	767.143	749.44	C8orf4	2.53081	2.95369
C7orf55-LUC7L2	336.091	362.778	C8orf44	143.749	139.876
C7orf57	5.41727	6.56398	C8orf44-SGK3	70.9757	65.7754
C7orf61	35.4108	28.4712	C8orf46	14.9361	9.54479
C7orf65	6.97159	8.50791	C8orf48	123.79	120.885
C7orf69	1.2795	1.21517	C8orf58	232.987	303.718
C7orf71	0.526181	0.470865	C8orf59	338.448	347.125
C7orf73	2550.29	2711.07	C8orf74	0.244103	0.253892
C8G	9.31901	7.14829	C8orf76	319.162	337.472
C8orf31	47.2046	45.6401	C8orf82	467.602	623.756
C8orf33	1658.19	1846.52	C8orf86	20.0731	20.3693
C8orf37	179.099	184.325	C8orf88	131.092	157.013
C8orf4	1.27287	1.22084	C8orf89	0.25488	0.245016
C8orf44	143.497	141.529	C9	0.245054	0.254917
C8orf44-SGK3	90.9934	134.201	C9orf116	81.9741	82.2874
C8orf46	16.9966	15.4481	C9orf131	5.33779	5.65301
C8orf48	123.731	126.377	C9orf139	14.1382	17.3195
C8orf58	233.324	408.417	C9orf142	213.607	221.793
C8orf59	337.962	374.436	C9orf152	0.733106	0.76438
C8orf76	317.625	288.391	C9orf153	1.32275	1.17568
C8orf82	465.623	577.375	C9orf16	1834.97	1845.52
C8orf86	19.9511	19.9864	C9orf163	12.3414	13.1228
C8orf88	131.278	173.283	C9orf170	0.254685	0.244835
C8orf89	0.255904	0.243287	C9orf172	303.699	276.993
C9	0.472064	0.527704	C9orf24	2.99821	2.99789
C9orf116	81.2718	72.9737	C9orf3	123.434	123.716
C9orf131	4.82794	4.65644	C9orf40	468.855	442.422
C9orf139	13.8038	16.6551	C9orf43	41.0734	38.3297
C9orf142	211.853	172.944	C9orf47	4.3097	4.17662
C9orf152	1.71573	2.28112	C9orf50	1.55293	1.44226
C9orf153	2.3855	2.60694	C9orf64	568.381	694.341
C9orf16	1830.53	1799.16	C9orf66	25.2915	26.6263
C9orf163	11.9703	11.9882	C9orf69	1209.86	1503.78
C9orf170	0.255204	0.24265	C9orf72	106.408	115.302
C9orf172	301.354	187.183	C9orf78	1500.87	1549.73
C9orf24	2.60777	2.38291	C9orf84	1.91657	1.58203
C9orf3	123.31	128.267	C9orf85	158.474	160.135
C9orf40	467.22	383.325	C9orf92	0.245054	0.254917
C9orf43	41.5783	43.2891	CA10	0.734152	0.761732
C9orf47	4.48848	4.49289	CA11	99.6832	74.0918
C9orf50	1.78489	1.70962	CA12	3735.05	1984.72
C9orf57	0.243703	0.256372	CA13	318.811	377.717
C9orf64	566.617	675.027	CA14	36.7502	15.1974
C9orf66	26.3579	36.5575	CA2	6.73036	9.24434
C9orf69	1205.65	1242.57	CA3	20.0264	15.4344
[truncated: 14,871 more rows]

## Sheet: VERHAAK subtype genes
VERHAAK_GLIOBLASTOMA_CLASSICAL	> Genes correlated with classical type of glioblastoma multiforme tumors.	ABCD2	ACSBG1	ACSL3	ACSS3	ADAM19	AKT2	ANXA5	APBA3	ARAP2	ARAP3	ARNTL	B3GALT1	BLM	BTBD2	C19orf22	C19orf66	CALM1	CAMK2B	CC2D1A	CD151	CD3EAP	CD97	CDH2	CDH4	CDH6	CDK6	CLIP2	CREB5	DAG1	DENND2A	DLC1	DMWD	DOCK6	EGFR	ELOVL2	EPHB4	ERCC2	EXTL3	EYA2	FBXO17	FGFR3	FZD3	FZD7	GALNT4	GAS1	GJA1	GLG1	GLI2
VERHAAK_GLIOBLASTOMA_MESENCHYMAL	> Genes correlated with mesenchymal type of glioblastoma multiforme tumors.	ACPP	ACSL1	ADAM12	AIM1	ALDH3B1	ALOX5	AMPD3	ANXA1	ANXA2	ANXA4	ARHGAP29	ARPC1B	ARSJ	ASL	BATF	BDKRB2	BLVRB	BNC2	C1orf38	C1orf54	C5AR1	CASP1	CASP4	CASP5	CASP8	CAST	CCDC109B	CCR5	CD14	CD2AP	CD4	CDCP1	CEBPB	CHI3L1	CLCF1	CLEC2B	CLIC1	CNN2	COL1A1	COL1A2	COL5A1	COL8A2	COPZ2	CSTA	CTSB	CTSC	CTSZ	CYBRD1
VERHAAK_GLIOBLASTOMA_NEURAL	> Genes correlated with neural type of glioblastoma multiforme tumors.	ACSL4	ACYP2	ADD3	AGTPBP1	AGXT2L1	AKR7A3	ANKRD46	ANKS1B	ANXA3	ANXA7	ARRB1	ATP5F1	ATP5L	ATRNL1	BASP1	BCAS1	BEST1	C17orf108	CA4	CALM2	CAMK2G	CASQ1	CCDC121	CCK	CDC42	CDR1	CHN1	CLCA4	COX5B	CPNE6	CRBN	CRYL1	CRYM	CRYZL1	CUTC	CYTH1	DHRS9	DYNC1I1	EDIL3	ENPP2	ENPP4	EPB41L3	EVI2A	FAM49B	FBXO3	FEZF2	FHIT	FUT9
VERHAAK_GLIOBLASTOMA_PRONEURAL	> Genes correlated with proneural type of glioblastoma multiforme tumors.	ABAT	ACTR1A	ALCAM	AMOTL2	ARHGAP33	ARHGEF9	ASCL1	ATAD5	ATAT1	ATP1A3	BAI3	BCAN	BCL7A	BCOR	BEX1	C1orf106	C1orf61	C1QL1	CA10	CAMSAP2	CASK	CBX1	CDC25A	CDC7	CDK5R1	CDKN1B	CELF3	CHD7	CKB	CLASP2	CLGN	CNTN1	CRB1	CRMP1	CSNK1E	CSPG5	CXXC4	DBN1	DCAF7	DCX	DGKI	DLL3	DNM3	DPF1	DPP6	DPYSL4	DUSP26	E2F3
[truncated: 168 more columns]
